# Supplementary material for: Compositional complementarity between genomic RNA and coat proteins in positive-sense single-stranded RNA viruses
Source: Nucleic Acids Res. 2022 Mar 31;50(7):4054–67. doi: 10.1093/nar/gkac202 (PMC9023274; doi:10.1093/nar/gkac202)
Supplement: gkac202_Supplemental_Files [file gkac202_supplemental_files.zip]

Archive with 2 entries (2 files):
- Data_SI1.xlsx
- SI_NAR_01701_Z_2021.pdf
