# Supplementary material for: Compositional complementarity between genomic RNA and coat proteins in positive-sense single-stranded RNA viruses
Source: Nucleic Acids Res. 2022 Mar 31;50(7):4054–67. doi: 10.1093/nar/gkac202 (PMC9023274; doi:10.1093/nar/gkac202)
Supplement: gkac202_Supplemental_Files [file gkac202_supplemental_files.zip › Data_SI1.xlsx]

## Sheet: Sheet1
Assembly	Species	Family	genome_id	protein_id	protein_name	region	region_name	CDS	genome_length	protein_length	top_1%	top_5%
GCF_000820355.1	Sclerophthora macrospora virus A		NC_005818.1	NP_995579.1	coat protein			(12, 1277)	1981	422	(671, 675), (1272, 1272)	(665, 676), (733, 733), (844, 845), (1236, 1247), (1267, 1277)
GCF_000820355.1	Sclerophthora macrospora virus A		NC_005817.1	NP_995579.1	coat protein			-	2928	422	(2099, 2123), (2138, 2145)	(2088, 2161), (2187, 2192)
GCF_000847365.1	Escherichia virus BZ13	Leviviridae	NC_001426.1	NP_040754.1	coat protein			(1325, 1714)	3466	130	(324, 326), (339, 341), (1921, 1944)	(317, 357), (371, 378), (398, 430), (495, 495), (1141, 1149), (1849, 1850), (1876, 1964)
GCF_000847385.1	Eggplant mosaic virus	Tymoviridae	NC_001480.1	NP_040969.1	coat protein			(5633, 6196)	6331	188	(1858, 1892), (1974, 2002)	(1732, 1760), (1771, 1773), (1838, 1904), (1928, 2113), (3691, 3705)
GCF_000847445.1	Erysimum latent virus	Tymoviridae	NC_001977.1	NP_047921.1	virion protein	(22, 174)	Tymo_coat	(5410, 5868)	6035	153	(1877, 1893), (5611, 5658)	(261, 270), (1824, 1941), (1961, 1973), (2015, 2066), (5578, 5679), (5772, 5775)
GCF_000847485.1	Escherichia virus MS2	Leviviridae	NC_001417.2	YP_009640125.1	coat protein	(2, 130)	cp	(1338, 1724)	3569	129	(1734, 1738), (1755, 1785), (2290, 2295)	(1507, 1509), (1561, 1561), (1584, 1640), (1652, 1668), (1705, 1706), (1724, 1788), (1804, 1822), (1853, 1855), (1886, 1894), (2285, 2297)
GCF_000847525.1	Alfalfa mosaic virus	Bromoviridae	NC_002025.1	NP_041195.1	coat protein			(1193, 1855)	2037	221	(996, 1015)	(372, 386), (555, 558), (688, 698), (843, 863), (989, 1026)
GCF_000847525.1	Alfalfa mosaic virus	Bromoviridae	NC_002024.2	NP_041195.1	coat protein			-	2593	221	(1461, 1478)	(1368, 1397), (1416, 1426), (1438, 1492), (1708, 1722), (1740, 1747)
GCF_000847525.1	Alfalfa mosaic virus	Bromoviridae	NC_001495.1	NP_041195.1	coat protein			-	3644	221	(1938, 1969)	(1405, 1409), (1918, 1984), (2139, 2171), (2373, 2388), (3190, 3201), (3212, 3222), (3276, 3282)
GCF_000847545.1	Tobacco mild green mosaic virus	Virgaviridae	NC_001556.1	NP_062916.1	coat protein			(5666, 6142)	6355	159	(270, 298), (3716, 3739), (5746, 5753)	(270, 306), (877, 886), (2937, 2939), (3075, 3080), (3472, 3520), (3707, 3780), (4019, 4044), (5548, 5584), (5713, 5713), (5727, 5775), (5877, 5885)
GCF_000847685.1	Papaya mosaic virus	Alphaflexiviridae	NC_001748.1	NP_044334.1	capsid protein			(5889, 6533)	6656	215	(354, 372), (683, 691), (1727, 1747), (1837, 1846), (3310, 3312)	(354, 388), (680, 710), (1708, 1763), (1829, 1865), (1966, 1977), (2863, 2868), (2913, 2918), (3063, 3083), (3212, 3238), (3284, 3331), (3437, 3470), (4491, 4506)
GCF_000847705.1	Vesicular exanthema of swine virus	Caliciviridae	NC_002551.1	NP_786889.1	capsid protein			(6127, 7773)	8284	549	(908, 938), (1106, 1119), (1210, 1221), (1579, 1590), (6920, 6923)	(900, 942), (957, 976), (1007, 1020), (1068, 1140), (1154, 1252), (1383, 1392), (1424, 1424), (1440, 1445), (1531, 1534), (1571, 1615), (6724, 6738), (6919, 6941)
GCF_000847745.1	Beet chlorosis virus	Solemoviridae	NC_002766.1	NP_114364.2	putative protein P5	(65, 201)	Luteo_coat	(3799, 4209)	5776	137	(264, 291), (1738, 1744), (3344, 3349), (3816, 3831), (4179, 4179), (4372, 4381), (4397, 4398)	(237, 314), (1527, 1530), (1728, 1747), (1829, 1836), (3342, 3354), (3389, 3405), (3487, 3488), (3533, 3536), (3578, 3590), (3809, 3834), (4161, 4163), (4176, 4189), (4273, 4279), (4369, 4402), (4483, 4489), (4577, 4602), (5043, 5068)
GCF_000847745.1	Beet chlorosis virus	Solemoviridae	NC_002766.1	NP_114362.1	putative protein P3	(65, 201)	Luteo_coat	(3799, 4209)	5776	137	(264, 291), (1738, 1744), (3344, 3349), (3816, 3831), (4179, 4179), (4372, 4381), (4397, 4398)	(237, 314), (1527, 1530), (1728, 1747), (1829, 1836), (3342, 3354), (3389, 3405), (3487, 3488), (3533, 3536), (3578, 3590), (3809, 3834), (4161, 4163), (4176, 4189), (4273, 4279), (4369, 4402), (4483, 4489), (4577, 4602), (5043, 5068)
GCF_000847765.1	Indian citrus ringspot virus	Alphaflexiviridae	NC_003093.1	NP_203557.1	capsid protein CP			(6179, 7153)	7560	325	(1740, 1772), (5852, 5886), (5950, 5963)	(1722, 1783), (1796, 1803), (2415, 2422), (3432, 3442), (3453, 3465), (3953, 3963), (4026, 4067), (4149, 4162), (5660, 5660), (5834, 5909), (5921, 5976), (6070, 6075), (6655, 6689)
GCF_000847805.1	Nodamura virus	Nodaviridae	NC_002691.1	NP_937959.1	capsid protein beta			(20, 1084)	1336	355	(581, 582)	(564, 564), (575, 583)
GCF_000847805.1	Nodamura virus	Nodaviridae	NC_002690.1	NP_937959.1	capsid protein beta			-	3204	355	(2368, 2374), (2395, 2410)	(1961, 1968), (2315, 2335), (2347, 2424), (2599, 2601)
GCF_000847825.1	Bamboo mosaic virus	Alphaflexiviridae	NC_001642.1	NP_042587.1	coat protein			(5498, 6223)	6366	242	(4040, 4070), (4186, 4209)	(1270, 1270), (1686, 1718), (2562, 2600), (2699, 2723), (3887, 3904), (4026, 4081), (4171, 4225), (4309, 4346), (4905, 4913), (4997, 5020)
GCF_000847865.1	Garlic virus C	Alphaflexiviridae	NC_003376.1	NP_569136.1	viral coat protein			(7115, 7891)	8405	259	(1642, 1650), (1664, 1665), (1768, 1776), (1850, 1876), (2181, 2181), (3011, 3017), (3416, 3430), (3553, 3557)	(1621, 1679), (1751, 1881), (2178, 2203), (2994, 3023), (3038, 3044), (3085, 3094), (3124, 3124), (3192, 3199), (3271, 3271), (3316, 3323), (3399, 3434), (3474, 3475), (3548, 3562), (6391, 6392), (6420, 6443), (6965, 6997), (7030, 7050), (7062, 7071)
GCF_000848245.1	Cherry green ring mottle virus	Betaflexiviridae	NC_001946.1	NP_047280.1	coat protein			(7374, 8177)	8372	268	(7169, 7191), (7203, 7217), (7258, 7259), (7749, 7759), (7774, 7805)	(434, 461), (2944, 2953), (3626, 3628), (4019, 4021), (4972, 4996), (5215, 5236), (5311, 5345), (5504, 5526), (7125, 7287), (7642, 7642), (7675, 7680), (7744, 7809)
GCF_000848285.1	Apple chlorotic leaf spot virus	Betaflexiviridae	NC_001409.1	NP_040553.1	coat protein			(6784, 7362)	7555	193	(1749, 1751), (1771, 1779), (1792, 1795), (1874, 1874), (1951, 1958), (1997, 1997), (2109, 2114), (2738, 2741), (3210, 3211), (3458, 3485), (3552, 3554), (3651, 3651), (3741, 3745), (6561, 6563), (6575, 6575)	(376, 383), (1745, 1798), (1819, 1820), (1870, 1877), (1950, 1976), (1994, 2002), (2074, 2077), (2107, 2116), (2150, 2152), (2233, 2235), (2736, 2744), (3085, 3091), (3201, 3219), (3247, 3263), (3298, 3309), (3346, 3348), (3380, 3383), (3451, 3519), (3549, 3573), (3628, 3631), (3645, 3661), (3703, 3725), (3736, 3754), (4504, 4505), (4580, 4580), (6556, 6599)
GCF_000848365.1	Cardamine chlorotic fleck virus	Tombusviridae	NC_001600.1	NP_041887.1	coat protein			(2712, 3764)	4041	351	(2312, 2359)	(1295, 1298), (2301, 2363), (2705, 2755), (3135, 3148), (3168, 3169), (3320, 3334), (3373, 3373), (3471, 3484)
GCF_000848445.1	Cereal yellow dwarf virus RPS	Solemoviridae	NC_002198.2	NP_054688.1	coat protein P3			(3632, 4243)	5662	204	(1795, 1827), (4140, 4153), (4350, 4351)	(1461, 1475), (1549, 1557), (1584, 1584), (1667, 1702), (1772, 1835), (1852, 1856), (2105, 2127), (3956, 3963), (4134, 4174), (4227, 4229), (4241, 4244), (4331, 4362), (4443, 4465), (4531, 4531)
GCF_000848465.1	Cherry mottle leaf virus	Betaflexiviridae	NC_002500.1	NP_062430.1	coat protein			(6741, 7319)	8018	193	(338, 338), (353, 354), (565, 567), (582, 606), (4904, 4934), (6266, 6280)	(325, 385), (553, 612), (731, 732), (1200, 1244), (1976, 2008), (2028, 2028), (2062, 2127), (2218, 2223), (3240, 3248), (4795, 4795), (4877, 4942), (6241, 6286), (6942, 6944), (7015, 7018)
GCF_000848525.1	Botrytis virus F	Gammaflexiviridae	NC_002604.1	NP_068550.1	coat protein			(5848, 6753)	6827	302	(6104, 6115), (6215, 6257), (6270, 6277), (6325, 6329)	(3782, 3783), (3798, 3804), (6061, 6343)
GCF_000848545.1	Banana mild mosaic virus	Betaflexiviridae	NC_002729.1	NP_112033.1	coat protein			(6559, 7272)	7352	238	(4212, 4249), (4415, 4442)	(1080, 1082), (1576, 1577), (1606, 1607), (1775, 1839), (2026, 2086), (4097, 4099), (4191, 4280), (4391, 4473), (4566, 4621)
GCF_000848565.1	Soybean dwarf virus	Tombusviridae	NC_003056.1	NP_150432.1	coat protein			(3035, 3634)	5853	200	(3355, 3365), (3541, 3544), (3626, 3662)	(3342, 3402), (3414, 3420), (3523, 3558), (3613, 3680), (3722, 3765), (3787, 3795), (3895, 3934), (4819, 4827)
GCF_000848685.1	Porcine epidemic diarrhea virus	Coronaviridae	NC_003436.1	NP_598314.1	nucleocapsid protein			(26374, 27696)	28033	441	(3191, 3201), (4920, 4922), (5891, 5891), (6778, 6817), (7546, 7555), (12466, 12467), (12496, 12516), (13406, 13409), (15315, 15323), (17606, 17607), (18835, 18846), (18863, 18865), (19490, 19500), (19535, 19544), (19574, 19582), (20094, 20146), (24203, 24214), (24750, 24760), (24781, 24836), (27114, 27132)	(3177, 3207), (3230, 3236), (3899, 3919), (4578, 4634), (4658, 4679), (4713, 4725), (4913, 4940), (5496, 5512), (5528, 5528), (5658, 5674), (5698, 5704), (5876, 5911), (6109, 6135), (6768, 6846), (6863, 6897), (7458, 7459), (7508, 7509), (7526, 7577), (7847, 7849), (8657, 8688), (8707, 8713), (10793, 10794), (10846, 10853), (10876, 10881), (10929, 10957), (11324, 11336), (11349, 11352), (11663, 1…
GCF_000849045.1	Foxtail mosaic virus	Alphaflexiviridae	NC_001483.1	NP_040992.1	coat protein			(5371, 6015)	6151	215	(354, 365), (2269, 2283), (2517, 2520), (2798, 2804), (2935, 2935), (2953, 2964), (3160, 3168), (3398, 3401)	(354, 374), (1811, 1812), (1824, 1835), (2254, 2285), (2512, 2522), (2599, 2601), (2613, 2623), (2758, 2814), (2841, 2849), (2925, 2976), (3003, 3010), (3158, 3207), (3395, 3403), (5336, 5356), (5577, 5580), (5701, 5721)
GCF_000849065.1	Kennedya yellow mosaic virus	Tymoviridae	NC_001746.1	NP_044329.1	coat protein			(5711, 6274)	6362	188	(2090, 2092), (2177, 2185), (2203, 2230), (2246, 2262)	(1648, 1672), (2038, 2308)
GCF_000849085.1	Rhopalosiphum padi virus	Dicistroviridae	NC_001874.1	NP_046156.1	structural polyprotein	(590, 785)	CRPV_capsid	(8874, 9461)	10011	196	(4069, 4112), (6491, 6531), (6875, 6917)	(2335, 2338), (3663, 3666), (4059, 4183), (4194, 4202), (4291, 4291), (4926, 4949), (4961, 4980), (5001, 5001), (5060, 5063), (5080, 5083), (6471, 6540), (6579, 6581), (6602, 6617), (6672, 6675), (6689, 6710), (6722, 6734), (6839, 6950), (6964, 7011), (7073, 7104), (7324, 7326)
GCF_000849105.1	Helicoverpa armigera stunt virus	Alphatetraviridae	NC_001982.1	NP_049237.1	coat protein			(366, 2306)	2478	647	(1310, 1322)	(1306, 1335)
GCF_000849105.1	Helicoverpa armigera stunt virus	Alphatetraviridae	NC_001981.1	NP_049237.1	coat protein			-	5312	647	(1770, 1770), (1798, 1817), (2509, 2521), (2612, 2613), (3055, 3060)	(1767, 1826), (2414, 2416), (2499, 2526), (2538, 2541), (2606, 2634), (2853, 2886), (3048, 3066), (3227, 3228)
GCF_000849125.1	Narcissus mosaic virus	Alphaflexiviridae	NC_001441.1	NP_040782.1	coat protein			(6193, 6912)	6955	240	(1922, 1923), (1936, 1936), (2529, 2553), (3317, 3327), (3613, 3621), (3757, 3763), (3843, 3849)	(392, 392), (428, 431), (483, 486), (511, 515), (1299, 1323), (1912, 1953), (2263, 2307), (2502, 2556), (3315, 3362), (3606, 3641), (3748, 3771), (3839, 3857), (4652, 4678)
GCF_000849185.1	Tobacco virtovirus 1		NC_001557.1	NP_062917.1	coat protein			(30, 617)	1239	196	(415, 422)	(326, 329), (352, 352), (393, 396), (410, 435)
GCF_000849205.1	Mushroom bacilliform virus	Barnaviridae	NC_001633.1	NP_042511.1	coat protein			(3163, 3756)	4009	198	(1926, 1961)	(1774, 1783), (1827, 1997)
GCF_000849225.1	Cucumber green mottle mosaic virus	Virgaviridae	NC_001801.1	NP_044580.1	coat protein			(5763, 6245)	6424	161	(273, 310), (2991, 2997), (4240, 4255)	(273, 318), (2969, 3016), (3093, 3104), (3132, 3136), (3163, 3181), (3213, 3278), (3376, 3455), (3526, 3544), (3572, 3574), (4207, 4210), (4227, 4262), (4345, 4346)
GCF_000849245.1	Turnip vein-clearing virus	Virgaviridae	NC_001873.1	NP_046154.1	coat protein			(5603, 6073)	6311	157	(3711, 3744), (4073, 4089), (4194, 4209), (5686, 5695)	(3601, 3624), (3699, 3760), (4061, 4122), (4169, 4265), (4278, 4290), (5671, 5708)
GCF_000849285.1	Soil-borne cereal mosaic virus	Virgaviridae	NC_002330.1	NP_059147.1	coat protein			(208, 855)	3683	216	(509, 514), (534, 562)	(371, 395), (460, 460), (478, 481), (500, 568), (748, 756), (771, 783), (3264, 3294)
GCF_000849285.1	Soil-borne cereal mosaic virus	Virgaviridae	NC_002351.1	NP_059147.1	coat protein			-	7025	216	(6047, 6078), (6090, 6106), (6618, 6620), (6642, 6652)	(420, 429), (762, 767), (2534, 2535), (3224, 3227), (3239, 3243), (3450, 3461), (3479, 3496), (4157, 4158), (4272, 4274), (4288, 4300), (4591, 4627), (6017, 6024), (6038, 6120), (6209, 6216), (6235, 6308), (6606, 6670)
GCF_000849345.1	Cassava common mosaic virus	Alphaflexiviridae	NC_001658.1	NP_042699.1	coat protein			(5573, 6259)	6376	229	(641, 645), (2641, 2661), (3276, 3278), (5912, 5940)	(436, 454), (518, 521), (561, 561), (600, 700), (1926, 1930), (2631, 2675), (2924, 2927), (3140, 3142), (3153, 3172), (3264, 3320), (3511, 3515), (5902, 5945)
GCF_000849365.1	Cucumber fruit mottle mosaic virus	Virgaviridae	NC_002633.1	NP_072164.1	coat protein			(5846, 6331)	6562	162	(275, 280), (3024, 3080)	(275, 292), (926, 937), (1318, 1338), (1349, 1355), (1479, 1485), (3007, 3096), (3112, 3115), (3924, 3931), (4055, 4056), (4084, 4099), (4344, 4414), (4457, 4460), (4561, 4592), (4739, 4748), (5974, 5995)
GCF_000849385.1	Taura syndrome virus	Dicistroviridae	NC_003005.1	NP_149058.1	capsid protein precursor	(835, 1009)	CRPV_capsid	(9449, 9973)	10205	175	(329, 366), (5106, 5117), (7144, 7154), (7221, 7254), (9434, 9440), (9491, 9493)	(314, 376), (452, 453), (4366, 4369), (4389, 4417), (4451, 4453), (5093, 5174), (5245, 5251), (5278, 5279), (5292, 5326), (7124, 7158), (7213, 7268), (7442, 7477), (9403, 9547), (9564, 9569), (9613, 9616), (9657, 9665), (9685, 9693)
GCF_000849465.1	Cherry necrotic rusty mottle virus	Betaflexiviridae	NC_002468.1	NP_059942.1	capsid protein			(7438, 8238)	8432	267	(1785, 1804), (1819, 1829), (2164, 2166), (5564, 5587), (7811, 7820), (7838, 7838), (7854, 7864)	(1769, 1835), (2115, 2128), (2141, 2203), (2288, 2312), (2404, 2468), (4835, 4837), (5050, 5076), (5137, 5153), (5535, 5592), (7766, 7781), (7807, 7869)
GCF_000849485.1	Wasabi mottle virus	Virgaviridae	NC_003355.1	NP_543052.1	coat protein			(5590, 6060)	6298	157	(2948, 2964), (3331, 3331), (3589, 3601), (3708, 3741), (4252, 4252)	(989, 991), (1033, 1044), (1062, 1068), (2934, 2967), (3324, 3350), (3476, 3497), (3543, 3549), (3575, 3613), (3688, 3749), (4059, 4064), (4094, 4101), (4191, 4276), (5667, 5684)
GCF_000849505.1	Euprosterna elaeasa virus	Permutotetraviridae	NC_003412.1	NP_937980.1	large capsid protein			(3786, 5420)	5698	545	(2864, 2905)	(2699, 2699), (2839, 2919), (3101, 3167), (3603, 3605), (3629, 3631), (3835, 3855), (3885, 3895), (4125, 4143)
GCF_000849505.1	Euprosterna elaeasa virus	Permutotetraviridae	NC_003412.1	NP_937981.1	small capsid protein			(5421, 5603)	5698	61	(164, 181), (3356, 3362), (3378, 3414)	(123, 190), (215, 216), (445, 457), (497, 499), (1616, 1623), (1640, 1641), (3330, 3465), (3505, 3519), (3536, 3568), (3592, 3593)
GCF_000849525.1	Striped jack nervous necrosis virus	Nodaviridae	NC_003449.1	NP_599249.1	coat protein			(28, 1047)	1421	340	(542, 550)	(542, 557)
GCF_000849525.1	Striped jack nervous necrosis virus	Nodaviridae	NC_003448.1	NP_599249.1	coat protein			-	3107	340	(1523, 1527), (1822, 1836)	(1297, 1298), (1502, 1571), (1731, 1731), (1797, 1844)
GCF_000849545.1	Apple mosaic virus	Bromoviridae	NC_003480.1	NP_604485.1	coat protein			(1126, 1791)	2056	222	(736, 752)	(603, 612), (701, 769)
GCF_000849545.1	Apple mosaic virus	Bromoviridae	NC_003465.1	NP_604485.1	coat protein			-	2979	222	(2380, 2411)	(1159, 1164), (1388, 1397), (1487, 1488), (2120, 2141), (2322, 2323), (2360, 2436)
GCF_000849545.1	Apple mosaic virus	Bromoviridae	NC_003464.1	NP_604485.1	coat protein			-	3476	222	(405, 407), (420, 424), (476, 478), (518, 527), (1408, 1409), (2000, 2001), (2040, 2041)	(365, 447), (474, 530), (1384, 1387), (1407, 1413), (1955, 1956), (1999, 2003), (2037, 2042), (2241, 2256), (2646, 2682), (2904, 2910)
GCF_000849565.1	Blackcurrant reversion virus	Secoviridae	NC_003502.1	NP_733982.2	capsid protein			(3441, 5039)	6405	533	(2146, 2161), (2440, 2463), (2727, 2746)	(2139, 2172), (2249, 2258), (2270, 2302), (2405, 2405), (2420, 2474), (2691, 2774), (3040, 3047), (5302, 5314), (5439, 5439), (5548, 5568)
GCF_000849565.1	Blackcurrant reversion virus	Secoviridae	NC_003509.1	NP_733982.2	capsid protein			-	7711	533	(4069, 4073), (4170, 4171), (4718, 4763), (5014, 5025)	(3886, 3899), (3980, 3985), (4066, 4081), (4120, 4126), (4140, 4177), (4273, 4277), (4540, 4597), (4614, 4643), (4708, 4775), (4796, 4796), (4845, 4846), (4995, 5056), (5937, 5962), (6861, 6861)
GCF_000849905.1	Clover yellow mosaic virus	Alphaflexiviridae	NC_001753.1	NP_077083.1	coat protein			(6240, 6875)	7015	212	(357, 361), (441, 451), (1965, 2003), (5029, 5033), (5051, 5056)	(350, 374), (412, 456), (576, 606), (1946, 1949), (1962, 2020), (2472, 2473), (2584, 2586), (2618, 2623), (2800, 2804), (3186, 3188), (3346, 3346), (4055, 4056), (5025, 5063), (5175, 5201), (6044, 6076), (6457, 6495)
GCF_000849945.1	Sapporo virus	Caliciviridae	NC_000940.1	NP_051035.1	polyprotein	(1714, 1990)	Calici_coat	(5149, 5979)	7320	277	(3697, 3746), (3813, 3815), (3925, 3940)	(3586, 3654), (3669, 3767), (3787, 3865), (3880, 3959), (4102, 4103), (6524, 6542)
GCF_000849985.1	Soil-borne wheat mosaic virus	Virgaviridae	NC_002042.1	NP_049339.1	19 kDa capsid protein			(334, 861)	3593	176	(449, 453), (478, 480), (518, 528), (567, 582)	(336, 350), (362, 364), (440, 486), (514, 540), (566, 602), (1235, 1251), (3082, 3126)
GCF_000849985.1	Soil-borne wheat mosaic virus	Virgaviridae	NC_002041.1	NP_049339.1	19 kDa capsid protein			-	7099	176	(438, 455), (825, 826), (1160, 1174), (6272, 6278), (6356, 6380)	(314, 317), (413, 489), (792, 839), (1133, 1181), (1468, 1495), (2859, 2868), (3317, 3334), (3568, 3573), (3655, 3657), (3670, 3672), (3880, 3880), (4312, 4322), (4361, 4364), (4381, 4407), (4723, 4727), (6013, 6014), (6264, 6282), (6354, 6399), (6742, 6743)
GCF_000850025.1	Ononis yellow mosaic virus	Tymoviridae	NC_001513.1	NP_041258.1	coat protein			(5487, 6062)	6211	192	(640, 641), (673, 676), (958, 982), (1086, 1097), (1108, 1112), (1128, 1131), (2099, 2101), (2244, 2245)	(614, 682), (726, 765), (781, 784), (813, 849), (932, 995), (1080, 1145), (2096, 2127), (2239, 2252)
GCF_000850085.1	Drosophila C virus	Dicistroviridae	NC_001834.1	NP_044946.1	capsid polyprotein	(666, 900)	CRPV_capsid	(8262, 8966)	9264	235	(2636, 2642), (6009, 6012), (7230, 7243), (7260, 7267), (7287, 7312), (8592, 8628)	(973, 976), (1077, 1095), (2611, 2674), (5973, 6050), (6190, 6206), (6277, 6277), (7053, 7061), (7079, 7088), (7181, 7317), (7331, 7339), (7410, 7413), (8472, 8494), (8585, 8635), (8722, 8723), (8738, 8742)
GCF_000850145.1	Chinese wheat mosaic virus	Virgaviridae	NC_002356.1	NP_059483.1	coat protein			(324, 851)	3569	176	(3183, 3185), (3201, 3238)	(557, 591), (788, 805), (825, 844), (1746, 1752), (1831, 1852), (3078, 3083), (3177, 3241)
GCF_000850145.1	Chinese wheat mosaic virus	Virgaviridae	NC_002359.1	NP_059483.1	coat protein			-	7147	176	(427, 439), (3145, 3147), (3541, 3545), (3622, 3634), (4154, 4159), (4268, 4269), (4290, 4298), (4477, 4483), (6340, 6355)	(396, 399), (415, 452), (482, 487), (519, 522), (1490, 1494), (1529, 1541), (1577, 1578), (2023, 2025), (2953, 2955), (3142, 3154), (3165, 3174), (3374, 3379), (3535, 3549), (3578, 3584), (3617, 3637), (3735, 3746), (3812, 3831), (3853, 3866), (3969, 3971), (4061, 4063), (4114, 4114), (4150, 4166), (4181, 4194), (4266, 4315), (4336, 4338), (4475, 4509), (4536, 4540), (4697, 4701), (5088, 5090), (…
GCF_000850165.1	Barley yellow dwarf virus PAS	Tombusviridae	NC_002160.2	NP_037638.1	coat protein P3			(2858, 3457)	5695	200	(3229, 3271), (3386, 3396), (3453, 3479)	(711, 718), (3174, 3182), (3208, 3290), (3358, 3514)
GCF_000850185.1	Gammaarterivirus lacdeh	Arteriviridae	NC_001639.1	NP_042579.1	nucleocapsid protein			(13677, 14021)	14104	115	(2078, 2101), (3519, 3605), (3726, 3727), (7623, 7636), (8673, 8673), (9099, 9099), (9121, 9137)	(1285, 1286), (2051, 2119), (2227, 2257), (3503, 3619), (3708, 3743), (4083, 4083), (4945, 4955), (4967, 4995), (5103, 5124), (5871, 5900), (6455, 6500), (7469, 7485), (7616, 7677), (8660, 8691), (8707, 8715), (9086, 9153), (9620, 9622), (11186, 11225), (11401, 11444), (13398, 13412), (13423, 13425), (13675, 13712)
GCF_000850225.1	Acinetobacter phage AP205	Leviviridae	NC_002700.2	NP_085472.1	coat protein			(1908, 2300)	4268	131	(2025, 2064)	(1066, 1103), (1290, 1301), (1327, 1335), (2015, 2085), (2302, 2353), (3818, 3828)
GCF_000850385.1	American plum line pattern virus	Bromoviridae	NC_003453.1	NP_602315.1	putative coat protein			(1263, 1910)	2053	216	(373, 387)	(371, 391), (461, 483), (496, 499), (1026, 1052)
GCF_000850385.1	American plum line pattern virus	Bromoviridae	NC_003452.1	NP_602315.1	putative coat protein			-	2404	216	(1110, 1120), (1178, 1179), (1195, 1197)	(1098, 1130), (1164, 1208), (1272, 1277)
GCF_000850385.1	American plum line pattern virus	Bromoviridae	NC_003451.1	NP_602315.1	putative coat protein			-	3373	216	(2638, 2640), (2692, 2698), (2723, 2724), (2748, 2755), (2771, 2774), (2991, 2999)	(1683, 1686), (1809, 1826), (2504, 2513), (2528, 2536), (2584, 2587), (2637, 2643), (2663, 2700), (2721, 2758), (2769, 2777), (2983, 3008)
GCF_000850465.1	Apple stem pitting virus	Betaflexiviridae	NC_003462.2	NP_604468.1	coat protein			(7956, 9197)	9332	414	(665, 665), (690, 708), (5939, 5950), (5968, 5973), (8547, 8607)	(653, 748), (845, 883), (1289, 1303), (1314, 1336), (1348, 1349), (1637, 1648), (1667, 1679), (5545, 5560), (5590, 5654), (5840, 5843), (5854, 5860), (5924, 5997), (6121, 6124), (6313, 6317), (6663, 6665), (8497, 8497), (8545, 8609)
GCF_000850545.1	Elm mottle virus	Bromoviridae	NC_003570.1	NP_619578.1	coat protein			(1330, 1968)	2315	213	(465, 474), (566, 576)	(351, 355), (436, 486), (561, 578), (624, 634), (1669, 1675)
GCF_000850545.1	Elm mottle virus	Bromoviridae	NC_003568.1	NP_619578.1	coat protein			-	2874	213	(828, 845), (862, 867)	(606, 612), (823, 881), (1102, 1107), (1212, 1229), (1248, 1282)
GCF_000850545.1	Elm mottle virus	Bromoviridae	NC_003569.1	NP_619578.1	coat protein			-	3431	213	(1242, 1268)	(388, 401), (1218, 1282), (1543, 1556), (1616, 1631), (1661, 1672), (1698, 1728)
GCF_000850585.1	Lettuce infectious yellows virus	Closteroviridae	NC_003618.1	NP_619697.1	coat protein			(4221, 4967)	7193	249	(3229, 3231), (3245, 3253), (5217, 5219), (5423, 5437), (6505, 6538), (6627, 6639)	(424, 427), (1631, 1639), (2143, 2146), (3227, 3255), (3424, 3440), (3747, 3767), (4210, 4217), (4228, 4247), (5001, 5005), (5036, 5036), (5202, 5246), (5418, 5452), (5679, 5680), (5924, 5925), (6293, 6297), (6489, 6561), (6591, 6653), (6669, 6674), (6720, 6742), (6780, 6787)
GCF_000850585.1	Lettuce infectious yellows virus	Closteroviridae	NC_003617.1	NP_619697.1	coat protein			-	8118	249	(582, 585), (2454, 2456), (2529, 2532), (3180, 3186), (3523, 3531), (3919, 3931), (4569, 4569), (4802, 4814), (4893, 4900), (5354, 5373), (7620, 7622)	(571, 587), (811, 814), (1239, 1240), (1985, 1985), (2336, 2358), (2369, 2388), (2427, 2458), (2523, 2555), (3170, 3189), (3401, 3413), (3518, 3562), (3909, 3941), (4366, 4371), (4400, 4401), (4543, 4571), (4587, 4589), (4605, 4610), (4798, 4817), (4890, 4909), (4996, 5000), (5345, 5387), (7509, 7510), (7617, 7674)
GCF_000850625.1	Peanut clump virus	Virgaviridae	NC_003668.1	NP_620028.1	coat protein			(391, 1011)	4504	207	(1925, 1939), (1952, 1973), (3979, 3979)	(1916, 2020), (2376, 2376), (2461, 2493), (2513, 2515), (2812, 2817), (3211, 3222), (3427, 3434), (3473, 3487), (3968, 3986), (4162, 4163)
GCF_000850625.1	Peanut clump virus	Virgaviridae	NC_003672.1	NP_620028.1	coat protein			-	5897	207	(4568, 4619)	(378, 389), (2828, 2833), (3000, 3016), (3255, 3269), (3282, 3284), (3301, 3313), (3944, 3949), (3973, 3988), (4116, 4128), (4141, 4158), (4203, 4246), (4323, 4334), (4556, 4640), (4653, 4659), (4869, 4870), (4994, 5021), (5033, 5045)
GCF_000850645.1	Barley yellow dwarf virus MAV	Tombusviridae	NC_003680.1	NP_620067.1	viral coat protein			(2822, 3418)	5273	199	(3135, 3159), (3190, 3193), (3320, 3358), (4537, 4545)	(2530, 2538), (3006, 3006), (3124, 3234), (3306, 3370), (4356, 4357), (4447, 4458), (4528, 4560)
GCF_000850665.1	Pariacoto virus	Nodaviridae	NC_003692.1	NP_740720.1	mature capsid protein beta			(23, 1105)	1311	361	(587, 587)	(585, 589), (654, 656)
GCF_000850665.1	Pariacoto virus	Nodaviridae	NC_003691.1	NP_740720.1	mature capsid protein beta			-	3011	361	(1261, 1271), (1930, 1938)	(693, 705), (767, 784), (1245, 1276), (1470, 1473), (1703, 1721), (1928, 1942), (1955, 1958), (2005, 2009)
GCF_000850685.1	Potato mop-top virus	Virgaviridae	NC_003725.1	NP_620437.1	coat protein			-	2964	176	(646, 658), (1663, 1672)	(630, 696), (720, 727), (1657, 1691), (2022, 2025), (2053, 2074)
GCF_000850685.1	Potato mop-top virus	Virgaviridae	NC_003724.1	NP_620437.1	coat protein			(314, 841)	3134	176	(547, 569), (601, 608)	(546, 573), (586, 609), (948, 951), (1765, 1772), (1967, 1968), (1980, 2041), (2681, 2692)
GCF_000850685.1	Potato mop-top virus	Virgaviridae	NC_003723.1	NP_620437.1	coat protein			-	6043	176	(427, 448), (472, 475), (1471, 1473), (1492, 1511), (4803, 4803), (5140, 5142), (5423, 5425)	(354, 354), (424, 479), (1043, 1045), (1467, 1530), (1757, 1767), (3175, 3178), (4651, 4691), (4799, 4808), (5020, 5025), (5113, 5155), (5166, 5168), (5195, 5198), (5415, 5465)
GCF_000850745.1	Himetobi P virus	Dicistroviridae	NC_003782.1	NP_620561.1	capsid protein precursor	(652, 841)	CRPV_capsid	(8426, 8995)	9275	190	(504, 510), (587, 590), (883, 886), (899, 907), (3606, 3609), (3620, 3624), (4496, 4524), (4945, 4973), (7809, 7820), (7831, 7831), (8110, 8111)	(445, 535), (551, 552), (584, 614), (632, 636), (826, 832), (845, 917), (3574, 3584), (3599, 3634), (4488, 4543), (4917, 4919), (4930, 5002), (6564, 6566), (7804, 7846), (8101, 8128)
GCF_000850785.1	Spinach latent virus	Bromoviridae	NC_003810.1	NP_620681.1	putative coat protein			(1343, 1996)	2310	218	(565, 567), (1659, 1670)	(563, 593), (1456, 1479), (1640, 1686)
GCF_000850785.1	Spinach latent virus	Bromoviridae	NC_003809.1	NP_620681.1	putative coat protein			-	2939	218	(1850, 1867), (1897, 1900)	(1039, 1040), (1071, 1075), (1121, 1125), (1840, 1905), (2337, 2365), (2546, 2558)
GCF_000850785.1	Spinach latent virus	Bromoviridae	NC_003808.1	NP_620681.1	putative coat protein			-	3439	218	(1655, 1659), (2638, 2658), (2683, 2683)	(1216, 1223), (1248, 1248), (1261, 1263), (1622, 1624), (1646, 1679), (1692, 1716), (2629, 2690), (2919, 2924)
GCF_000850805.1	Tulare apple mosaic virus	Bromoviridae	NC_003835.1	NP_620757.1	coat protein			(1347, 1982)	2229	212	(351, 359), (398, 401), (624, 625)	(350, 366), (377, 377), (392, 405), (442, 448), (468, 470), (585, 587), (598, 598), (616, 638), (669, 675)
GCF_000850805.1	Tulare apple mosaic virus	Bromoviridae	NC_003834.1	NP_620757.1	coat protein			-	2944	212	(696, 712), (726, 731)	(467, 481), (684, 742), (835, 893), (923, 927), (1005, 1008), (2203, 2206)
GCF_000850805.1	Tulare apple mosaic virus	Bromoviridae	NC_003833.1	NP_620757.1	coat protein			-	3459	212	(1495, 1497), (2650, 2653), (2728, 2730), (2805, 2809), (2847, 2858)	(1264, 1282), (1484, 1500), (1518, 1523), (1535, 1538), (1719, 1720), (2647, 2657), (2695, 2736), (2803, 2819), (2844, 2860), (2934, 2934), (2945, 2951)
GCF_000850905.1	Sorghum chlorotic spot virus	Virgaviridae	NC_004015.1	NP_659022.1	capsid protein			(191, 715)	3418	175	(441, 468)	(421, 484), (696, 707), (725, 725), (809, 822), (1069, 1097), (2829, 2839), (2850, 2857), (2989, 2991)
GCF_000850905.1	Sorghum chlorotic spot virus	Virgaviridae	NC_004014.1	NP_659022.1	capsid protein			-	6878	175	(425, 439), (2497, 2500), (4519, 4572)	(341, 356), (372, 383), (396, 457), (477, 482), (2238, 2244), (2480, 2519), (3877, 3879), (3892, 3915), (3927, 3936), (4155, 4196), (4499, 4501), (4514, 4583), (6037, 6037), (6273, 6312)
GCF_000851045.1	Prunus necrotic ringspot virus	Bromoviridae	NC_004364.1	NP_733826.1	coat protein			(1109, 1786)	1957	226	(562, 576)	(371, 374), (463, 481), (530, 579)
GCF_000851045.1	Prunus necrotic ringspot virus	Bromoviridae	NC_004363.1	NP_733826.1	coat protein			-	2591	226	(1028, 1036), (1231, 1233), (1246, 1251)	(906, 912), (1017, 1041), (1126, 1133), (1199, 1258)
GCF_000851045.1	Prunus necrotic ringspot virus	Bromoviridae	NC_004362.1	NP_733826.1	coat protein			-	3332	226	(1120, 1147), (2197, 2200)	(1118, 1151), (1250, 1255), (2171, 2204), (2443, 2444), (2763, 2804), (2881, 2907)
GCF_000851065.1	Broad bean necrosis virus	Virgaviridae	NC_004425.1	NP_740763.1	capsid protein			-	2417	178	(1740, 1757)	(1689, 1795)
GCF_000851065.1	Broad bean necrosis virus	Virgaviridae	NC_004424.1	NP_740763.1	capsid protein			(413, 946)	2831	178	(657, 669), (1285, 1296)	(299, 314), (653, 683), (1278, 1338), (1919, 1922)
GCF_000851065.1	Broad bean necrosis virus	Virgaviridae	NC_004423.1	NP_740763.1	capsid protein			-	5600	178	(306, 308), (379, 397), (664, 665), (703, 709), (1408, 1415), (4099, 4125), (4616, 4616)	(299, 310), (340, 343), (365, 419), (623, 626), (646, 667), (697, 714), (1147, 1148), (1406, 1425), (1809, 1815), (2142, 2155), (3417, 3427), (3649, 3665), (4074, 4141), (4494, 4502), (4539, 4543), (4614, 4633)
GCF_000851085.1	Canine vesivirus	Caliciviridae	NC_004542.1	NP_786912.1	capsid protein			(6276, 7877)	8513	534	(1436, 1501), (1710, 1722)	(1088, 1103), (1116, 1125), (1257, 1315), (1340, 1355), (1373, 1510), (1525, 1558), (1574, 1579), (1623, 1623), (1638, 1658), (1686, 1740), (1891, 1893), (1906, 1908)
GCF_000851105.1	Indian peanut clump virus	Virgaviridae	NC_004730.1	NP_835263.1	coat protein P23			(503, 1126)	4507	208	(1000, 1022), (3470, 3485)	(785, 786), (797, 801), (819, 838), (994, 1051), (1633, 1648), (1672, 1674), (1786, 1795), (1808, 1813), (1844, 1845), (3423, 3430), (3466, 3514), (3591, 3601), (3806, 3810), (3980, 3984), (4145, 4146), (4160, 4164)
GCF_000851105.1	Indian peanut clump virus	Virgaviridae	NC_004729.1	NP_835263.1	coat protein P23			-	5841	208	(4157, 4201), (4541, 4547)	(1242, 1259), (2853, 2881), (3895, 3931), (4074, 4082), (4103, 4134), (4145, 4213), (4504, 4567), (4578, 4591), (4644, 4645)
GCF_000851165.1	Kamiti River virus	Flaviviridae	NC_005064.1	NP_937771.1	anchored capsid protein C			(97, 525)	11375	143	(328, 335), (350, 389), (5172, 5174), (5725, 5736), (7743, 7749), (7763, 7764), (8267, 8284), (8698, 8698), (8726, 8728), (10143, 10162)	(312, 410), (1558, 1597), (2464, 2475), (3246, 3247), (3485, 3496), (5163, 5190), (5264, 5278), (5317, 5318), (5356, 5362), (5707, 5743), (5916, 5919), (5961, 5969), (5991, 6007), (6020, 6023), (6040, 6042), (6251, 6264), (7104, 7104), (7137, 7143), (7731, 7784), (8007, 8009), (8245, 8287), (8492, 8507), (8528, 8531), (8695, 8744), (8960, 8977), (9113, 9119), (9277, 9280), (9296, 9315), (9524, 95…
GCF_000851165.1	Kamiti River virus	Flaviviridae	NC_005064.1	NP_891560.1	polyprotein	(1, 124)	capsid protein C	(97, 468)	11375	124	(302, 360), (3458, 3462), (7716, 7719), (8241, 8255), (8670, 8670), (10115, 10137), (10583, 10585), (11132, 11141)	(291, 380), (1529, 1557), (2437, 2438), (3455, 3469), (5136, 5157), (5236, 5248), (5288, 5289), (5682, 5712), (5888, 5890), (6221, 6237), (6258, 6263), (7071, 7079), (7092, 7115), (7277, 7278), (7710, 7754), (7973, 7988), (8006, 8018), (8226, 8257), (8463, 8478), (8666, 8678), (8692, 8715), (8738, 8738), (9087, 9089), (9268, 9296), (9463, 9465), (10109, 10142), (10530, 10531), (10553, 10612), (11…
GCF_000851205.1	Cowpea chlorotic mottle virus	Bromoviridae	NC_003542.1	NP_613277.1	coat protein			(1360, 1929)	2173	190	(1138, 1154)	(1045, 1047), (1133, 1195), (1294, 1300), (1389, 1393), (1418, 1418)
GCF_000851205.1	Cowpea chlorotic mottle virus	Bromoviridae	NC_003541.1	NP_613277.1	coat protein			-	2774	190	(1146, 1169), (1302, 1303), (1314, 1317)	(1119, 1176), (1190, 1209), (1295, 1328)
GCF_000851205.1	Cowpea chlorotic mottle virus	Bromoviridae	NC_003543.1	NP_613277.1	coat protein			-	3171	190	(1801, 1815), (2688, 2700)	(997, 1011), (1465, 1482), (1673, 1677), (1795, 1821), (1835, 1837), (1868, 1891), (2022, 2024), (2671, 2719)
GCF_000851265.1	Maize aumaivirus 1		NC_003631.1	NP_619744.1	coat protein			(161, 814)	1168	218	(480, 483)	(462, 485)
GCF_000851285.1	Pelargonium zonate spot virus	Bromoviridae	NC_003650.1	NP_619773.1	coat protein			-	2435	208	(2007, 2023)	(1242, 1257), (1317, 1328), (1351, 1353), (1999, 2054)
GCF_000851285.1	Pelargonium zonate spot virus	Bromoviridae	NC_003651.1	NP_619773.1	coat protein			(1619, 2242)	2659	208	(427, 429), (445, 456), (1252, 1253), (1288, 1289)	(425, 459), (470, 470), (578, 580), (1126, 1131), (1202, 1205), (1227, 1259), (1282, 1297), (1311, 1312)
GCF_000851285.1	Pelargonium zonate spot virus	Bromoviridae	NC_003649.1	NP_619773.1	coat protein			-	3383	208	(1806, 1825), (2816, 2817), (2887, 2889), (2912, 2912)	(1800, 1836), (2810, 2922), (2940, 2946)
GCF_000851305.3	Olive latent virus 2	Bromoviridae	NC_003671.1	NP_620039.1	capsid protein			(1445, 1990)	2438	182	(702, 716), (1713, 1715), (1736, 1743)	(410, 411), (422, 423), (441, 441), (694, 722), (1711, 1748), (1972, 1984), (2002, 2011)
GCF_000851305.3	Olive latent virus 2	Bromoviridae	NC_003674.1	NP_620039.1	capsid protein			-	2735	182	(346, 349), (371, 381), (1280, 1283), (2241, 2242)	(344, 353), (369, 401), (690, 702), (981, 981), (1156, 1156), (1260, 1264), (1277, 1291), (1334, 1337), (1359, 1361), (1628, 1631), (2196, 2197), (2228, 2249), (2264, 2278)
GCF_000851305.3	Olive latent virus 2	Bromoviridae	NC_003673.1	NP_620039.1	capsid protein			-	3128	182	(817, 819), (836, 852), (2603, 2604), (2619, 2625)	(445, 479), (761, 768), (814, 822), (835, 855), (2564, 2586), (2598, 2627), (2654, 2670)
GCF_000851365.1	Raspberry bushy dwarf virus	Mayoviridae	NC_003740.1	NP_620467.1	coat protein			(1326, 2147)	2231	274	(708, 719), (739, 739)	(704, 723), (734, 742), (928, 928), (939, 956), (968, 977), (1377, 1380), (1716, 1717), (1764, 1766)
GCF_000851365.1	Raspberry bushy dwarf virus	Mayoviridae	NC_003739.1	NP_620467.1	coat protein			-	5449	274	(4000, 4033), (4162, 4162), (4209, 4218)	(3318, 3332), (3711, 3721), (3787, 3807), (3836, 3838), (3925, 3939), (3974, 4042), (4136, 4246)
GCF_000851405.1	Plautia stali intestine virus	Dicistroviridae	NC_003779.1	NP_620556.1	capsid protein precursor	(621, 806)	CRPV_capsid	(8053, 8610)	8797	186	(1250, 1263), (1274, 1275), (1364, 1377), (2310, 2317), (2732, 2742), (4767, 4767), (4843, 4847), (6452, 6458), (6568, 6570), (6587, 6614), (8303, 8305), (8324, 8326)	(1240, 1280), (1346, 1388), (1513, 1526), (1631, 1642), (2305, 2324), (2728, 2750), (4762, 4774), (4841, 4887), (5356, 5362), (6086, 6096), (6343, 6344), (6442, 6461), (6492, 6492), (6557, 6627), (6644, 6669), (6680, 6714), (6897, 6908), (8211, 8249), (8301, 8340)
GCF_000851425.1	Black queen cell virus	Dicistroviridae	NC_003784.1	NP_620565.1	structural polyprotein	(602, 809)	CRPV_capsid	(7637, 8260)	8550	208	(865, 879), (905, 923), (5901, 5902), (5927, 5981), (6905, 6906)	(817, 930), (950, 962), (1146, 1170), (1267, 1283), (2094, 2102), (2241, 2242), (5822, 5834), (5855, 5866), (5896, 5909), (5923, 5998), (6035, 6047), (6728, 6733), (6896, 6936), (7043, 7046), (7170, 7170), (7424, 7424), (7444, 7452), (7470, 7494), (7716, 7725), (7968, 7978)
GCF_000851445.1	Tobacco rattle virus	Virgaviridae	NC_003811.1	NP_620682.1	22.3K	(7, 175)	TMV_coat	(575, 1081)	3855	169	(806, 850)	(504, 513), (723, 724), (760, 773), (796, 860), (1027, 1072), (1877, 1888), (1993, 2026), (2040, 2044), (2166, 2168)
GCF_000851445.1	Tobacco rattle virus	Virgaviridae	NC_003805.1	NP_620682.1	22.3K	(7, 175)	TMV_coat	-	6791	169	(4163, 4163), (4175, 4177), (6241, 6302)	(1438, 1438), (1640, 1641), (4134, 4201), (4216, 4221), (4243, 4271), (4287, 4290), (4303, 4308), (4330, 4361), (4375, 4391), (4402, 4403), (4414, 4416), (4499, 4505), (5480, 5538), (5559, 5566), (5891, 5892), (6223, 6308)
GCF_000851485.1	Panicum papanivirus 1		NC_003847.1	NP_620827.1	capsid protein			(89, 559)	826	157	(554, 560)	(347, 349), (550, 560)
GCF_000851565.1	Broad bean mottle virus	Bromoviridae	NC_004006.1	NP_658998.1	coat protein			(1485, 2054)	2293	190	(1368, 1385)	(1229, 1235), (1342, 1399), (1451, 1480)
GCF_000851565.1	Broad bean mottle virus	Bromoviridae	NC_004007.1	NP_658998.1	coat protein			-	2799	190	(538, 540), (953, 954), (1035, 1038), (1117, 1130)	(524, 547), (945, 957), (1023, 1052), (1104, 1140), (1238, 1262), (1291, 1291)
GCF_000851565.1	Broad bean mottle virus	Bromoviridae	NC_004008.1	NP_658998.1	coat protein			-	3158	190	(1617, 1648), (1980, 1982)	(1422, 1472), (1613, 1665), (1676, 1676), (1865, 1875), (1975, 1992), (2497, 2506)
GCF_000851625.1	Newbury 1 virus	Caliciviridae	NC_004064.1	NP_663316.1	VP2 minor capsid protein			(6709, 7383)	7453	225	(1470, 1522), (2212, 2222), (5799, 5801)	(1394, 1395), (1463, 1537), (1659, 1663), (1981, 2029), (2047, 2093), (2165, 2236), (3302, 3304), (3878, 3907), (3930, 3941), (5399, 5418), (5633, 5635), (5786, 5840)
GCF_000851765.1	Grapevine rootstock stem lesion associated virus	Closteroviridae	NC_004724.1	NP_835250.1	coat protein			(14604, 15197)	16527	198	(8044, 8046), (8060, 8060), (11440, 11441), (12505, 12512), (12806, 12808), (12887, 12925), (15215, 15218), (15516, 15527), (16013, 16086), (16113, 16115), (16152, 16156), (16168, 16171)	(7704, 7747), (8032, 8065), (10595, 10597), (11401, 11450), (11906, 11912), (12040, 12045), (12206, 12231), (12500, 12534), (12797, 12940), (13005, 13021), (13046, 13052), (13067, 13080), (13091, 13094), (13177, 13181), (13674, 13695), (13706, 13716), (13907, 13935), (13947, 13950), (14034, 14040), (14161, 14161), (14192, 14201), (14227, 14246), (14875, 14876), (15027, 15054), (15206, 15226), (15…
GCF_000851785.1	Yam mosaic virus	Potyviridae	NC_004752.1	YP_022760.1	coat protein			(8538, 9443)	9608	302	(5608, 5645), (5752, 5767), (8960, 8992)	(589, 608), (619, 646), (659, 719), (4574, 4590), (4680, 4681), (5069, 5072), (5601, 5665), (5745, 5800), (6122, 6142), (6510, 6521), (6533, 6536), (6896, 6916), (7402, 7405), (8597, 8647), (8928, 9004)
GCF_000851805.1	Cucurbit yellow stunting disorder virus	Closteroviridae	NC_004810.1	NP_851576.1	CP	(60, 245)	Closter_coat	(5104, 5661)	7976	186	(6524, 6531), (6550, 6602), (6684, 6687), (7549, 7567)	(2699, 2714), (4765, 4782), (6482, 6494), (6508, 6617), (6632, 6696), (7325, 7338), (7351, 7376), (7396, 7398), (7428, 7450), (7479, 7481), (7511, 7576), (7632, 7645), (7664, 7666)
GCF_000851805.1	Cucurbit yellow stunting disorder virus	Closteroviridae	NC_004809.1	NP_851576.1	CP	(60, 245)	Closter_coat	-	9123	186	(337, 351), (363, 422), (5318, 5335), (8418, 8419), (8701, 8710)	(333, 426), (442, 453), (852, 867), (3127, 3168), (3524, 3534), (4186, 4214), (5286, 5291), (5310, 5343), (6018, 6026), (7046, 7057), (7349, 7355), (7909, 7932), (7943, 7960), (8393, 8429), (8471, 8478), (8491, 8495), (8687, 8721), (8738, 8811)
GCF_000851825.1	Pea stem necrosis virus	Tombusviridae	NC_004995.1	NP_862839.1	coat protein			(2730, 3782)	4048	351	(2429, 2452), (2659, 2680), (2705, 2706)	(2377, 2474), (2647, 2724)
GCF_000851885.1	Grapevine leafroll-associated virus 3	Closteroviridae	NC_004667.1	NP_813801.1	35 kDa coat protein			(13269, 14207)	17919	313	(12730, 12731), (12746, 12748), (13069, 13083), (13733, 13770), (13860, 13891), (14102, 14133), (15779, 15827), (17149, 17159)	(6593, 6594), (6625, 6625), (6743, 6745), (11557, 11561), (11879, 11884), (11901, 11901), (12721, 12760), (12871, 12879), (12890, 12925), (13057, 13094), (13355, 13355), (13389, 13402), (13414, 13442), (13711, 13786), (13839, 13947), (14015, 14039), (14066, 14077), (14090, 14150), (14319, 14356), (14691, 14699), (15357, 15368), (15403, 15510), (15539, 15596), (15662, 15676), (15687, 15690), (1576…
GCF_000851945.1	Beet soil-borne virus	Virgaviridae	NC_003519.1	NP_612624.1	coat protein			-	3005	164	(2502, 2527)	(286, 292), (305, 310), (325, 331), (2461, 2539), (2573, 2588), (2616, 2623), (2668, 2678)
GCF_000851945.1	Beet soil-borne virus	Virgaviridae	NC_003518.1	NP_612624.1	coat protein			(383, 874)	3454	164	(2974, 3002)	(633, 634), (650, 659), (2733, 2738), (2823, 2844), (2954, 3061), (3166, 3177)
GCF_000851945.1	Beet soil-borne virus	Virgaviridae	NC_003520.1	NP_612624.1	coat protein			-	5834	164	(451, 477), (4536, 4547), (4571, 4591)	(293, 302), (419, 420), (439, 488), (1147, 1147), (1662, 1664), (1682, 1682), (1712, 1721), (2710, 2729), (3029, 3031), (3471, 3473), (3502, 3528), (3542, 3542), (4284, 4287), (4299, 4337), (4352, 4359), (4530, 4597), (4609, 4611), (4631, 4648), (5230, 5259), (5283, 5296), (5501, 5507), (5538, 5548)
GCF_000851985.1	Citrus leaf rugose virus	Bromoviridae	NC_003546.1	NP_613280.1	coat protein			(1331, 1981)	2289	217	(702, 712), (1455, 1458), (1494, 1498)	(398, 403), (671, 672), (700, 715), (829, 857), (1420, 1421), (1449, 1466), (1492, 1502)
GCF_000851985.1	Citrus leaf rugose virus	Bromoviridae	NC_003547.1	NP_613280.1	coat protein			-	2990	217	(875, 896), (982, 988), (1068, 1068)	(796, 808), (857, 897), (973, 992), (1014, 1018), (1059, 1082), (1094, 1102), (1268, 1268), (1279, 1297)
GCF_000851985.1	Citrus leaf rugose virus	Bromoviridae	NC_003548.1	NP_613280.1	coat protein			-	3404	217	(1513, 1528), (2794, 2803)	(404, 404), (1511, 1533), (1613, 1613), (1680, 1700), (2603, 2606), (2623, 2623), (2672, 2690), (2777, 2831), (2862, 2872), (2887, 2901)
GCF_000852045.1	Potato aucuba mosaic virus	Alphaflexiviridae	NC_003632.1	NP_619750.1	capsid protein			(6232, 6978)	7059	249	(2617, 2624), (2645, 2645), (2657, 2657), (2822, 2825), (2836, 2847), (3782, 3820), (3849, 3849)	(459, 462), (579, 594), (780, 782), (1005, 1027), (2608, 2666), (2820, 2859), (3766, 3872), (4082, 4082), (4713, 4713), (5847, 5896), (6078, 6112)
GCF_000852165.1	Red clover necrotic mosaic virus	Tombusviridae	NC_003775.1	NP_620526.1	37 kDa capsid protein			-	1448	339	(541, 543)	(540, 555), (645, 645), (703, 703)
GCF_000852165.1	Red clover necrotic mosaic virus	Tombusviridae	NC_003756.1	NP_620526.1	37 kDa capsid protein			(2428, 3444)	3890	339	(2246, 2270), (2529, 2534), (2545, 2546)	(2221, 2282), (2430, 2469), (2489, 2551), (2614, 2618)
GCF_000852185.1	Infectious flacherie virus	Iflaviridae	NC_003781.1	NP_620559.1	polyprotein	(874, 1048)	CRPV_capsid	(2776, 3300)	9650	175	(410, 411), (429, 455), (705, 705), (730, 767), (782, 783), (4953, 4959), (4974, 4996)	(394, 500), (512, 530), (678, 796), (4898, 4901), (4931, 5010), (5075, 5143), (5216, 5282), (5325, 5326)
GCF_000852205.1	Chicken astrovirus	Astroviridae	NC_003790.1	NP_620618.1	structural polyprotein	(25, 395)	Astro_capsid_N	(4643, 5755)	6927	371	(2628, 2655), (2740, 2770)	(2397, 2446), (2478, 2480), (2608, 2684), (2720, 2813), (2830, 2864), (2886, 2907), (2930, 2954), (3203, 3208)
GCF_000852225.1	Sweet clover necrotic mosaic virus	Tombusviridae	NC_003807.1	NP_620675.1	capsid protein			-	1449	338	(542, 544)	(539, 561)
GCF_000852225.1	Sweet clover necrotic mosaic virus	Tombusviridae	NC_003806.1	NP_620675.1	capsid protein			(2424, 3437)	3876	338	(2245, 2247), (2261, 2282), (2915, 2919)	(928, 933), (2068, 2085), (2155, 2176), (2216, 2217), (2242, 2297), (2311, 2316), (2899, 2929), (2942, 2950)
GCF_000852265.1	Obuda pepper virus	Virgaviridae	NC_003852.1	NP_620844.1	coat protein			(5754, 6236)	6507	161	(273, 291), (4144, 4184)	(273, 318), (397, 438), (1074, 1074), (1455, 1487), (1968, 1970), (2878, 2911), (3773, 3776), (4122, 4241), (4354, 4359), (5359, 5364), (5468, 5471), (5774, 5777), (5811, 5822)
GCF_000852305.1	Citrus leaf blotch virus	Betaflexiviridae	NC_003877.1	NP_624335.1	coat protein			(7115, 8203)	8747	363	(1111, 1112), (5034, 5044), (6306, 6325), (7373, 7406), (7419, 7430)	(1096, 1133), (3511, 3523), (3540, 3540), (4199, 4209), (4289, 4297), (5009, 5050), (5132, 5152), (6298, 6333), (6434, 6441), (7128, 7153), (7346, 7347), (7361, 7527), (7540, 7575), (7674, 7689)
GCF_000852345.1	Garlic virus E	Alphaflexiviridae	NC_004012.1	NP_659014.1	coat protein			(7007, 7954)	8451	316	(506, 536), (1031, 1053), (3274, 3282), (3574, 3587)	(506, 544), (708, 727), (1028, 1059), (1255, 1260), (1554, 1554), (1565, 1595), (1852, 1877), (2069, 2070), (3117, 3169), (3239, 3251), (3268, 3340), (3421, 3422), (3447, 3451), (3565, 3602), (6949, 6960), (7007, 7035), (7463, 7492), (7934, 7936)
GCF_000852345.1	Garlic virus E	Alphaflexiviridae	NC_004012.1	NP_659015.1	coat protein			(7166, 7954)	8451	263	(604, 614), (1111, 1119), (1669, 1669), (3019, 3033), (3206, 3209), (3354, 3405)	(561, 623), (1108, 1135), (1336, 1337), (1632, 1686), (1930, 1955), (2798, 2805), (2999, 3048), (3196, 3223), (3305, 3431), (3654, 3666), (4754, 4756), (7086, 7100), (7557, 7580)
GCF_000852345.1	Garlic virus E	Alphaflexiviridae	NC_004012.1	NP_659016.1	coat protein			(7199, 7954)	8451	252	(619, 630), (1128, 1135), (3040, 3050), (3370, 3422)	(578, 640), (1124, 1152), (1351, 1356), (1650, 1702), (1945, 1972), (2165, 2165), (2815, 2820), (3016, 3064), (3212, 3238), (3319, 3448), (3672, 3673), (4770, 4772), (7103, 7116), (7584, 7596), (7621, 7621)
GCF_000852505.1	Youcai mosaic virus	Virgaviridae	NC_004422.1	NP_740759.1	coat protein			(5595, 6065)	6303	157	(2831, 2838), (3371, 3373), (3565, 3567), (3589, 3603), (3716, 3716), (4065, 4068), (4084, 4109)	(986, 987), (1063, 1069), (2825, 2851), (3328, 3384), (3550, 3609), (3699, 3749), (3863, 3867), (4056, 4113), (4195, 4211), (4246, 4281), (4681, 4681)
GCF_000852525.1	Vesicular exanthema of swine virus	Caliciviridae	NC_004541.1	NP_777371.1	capsid			(5652, 7775)	8289	708	(1431, 1459), (1683, 1692), (1707, 1711), (1850, 1856), (1874, 1881), (1990, 1993)	(1228, 1248), (1262, 1292), (1419, 1473), (1673, 1728), (1843, 1897), (1976, 2012), (2155, 2185), (6693, 6700), (7007, 7017), (7044, 7052)
GCF_000852545.1	Cucumber Bulgarian latent virus	Tombusviridae	NC_004725.1	NP_835255.1	coat protein			(2526, 3665)	4576	380	(2089, 2092), (3006, 3011), (3071, 3075), (3115, 3124), (3303, 3304), (3437, 3439), (3652, 3654)	(2086, 2102), (2199, 2211), (2515, 2515), (3003, 3018), (3066, 3126), (3299, 3308), (3425, 3449), (3646, 3661), (3680, 3686), (3770, 3771), (3926, 3934)
GCF_000852565.1	Beet western yellows virus	Solemoviridae	NC_004756.1	NP_840099.1	coat protein			(3531, 4136)	5666	202	(1634, 1640), (1657, 1657), (1724, 1757), (4229, 4229), (4312, 4318)	(898, 902), (1384, 1394), (1630, 1683), (1707, 1763), (3861, 3862), (4006, 4028), (4202, 4212), (4224, 4327), (4961, 4975)
GCF_000852625.1	Oat necrotic mottle virus	Potyviridae	NC_005136.1	NP_940831.1	coat protein			(8189, 9199)	9346	337	(1395, 1410), (6209, 6250), (7728, 7741), (8576, 8600)	(927, 939), (1225, 1246), (1267, 1268), (1379, 1430), (1572, 1617), (1628, 1663), (3872, 3889), (4303, 4304), (4320, 4322), (5272, 5287), (5736, 5756), (6061, 6085), (6201, 6272), (6384, 6406), (7719, 7747), (8569, 8608), (8682, 8705), (8778, 8785), (8798, 8800)
GCF_000852745.1	Potato yellow vein virus	Closteroviridae	NC_006061.1	YP_054413.1	coat protein minor			(916, 2937)	3892	674	(1043, 1048), (1391, 1401), (1419, 1421)	(1043, 1052), (1150, 1162), (1261, 1279), (1380, 1432)
GCF_000852745.1	Potato yellow vein virus	Closteroviridae	NC_006061.1	YP_054421.1	coat protein			-	3892	255	(447, 476), (592, 594)	(433, 495), (548, 622), (717, 729), (831, 832)
GCF_000852745.1	Potato yellow vein virus	Closteroviridae	NC_006062.1	YP_054413.1	coat protein minor			-	8035	674	(3922, 3923), (4882, 4887), (6895, 6945)	(2898, 2909), (3910, 3928), (4023, 4046), (4300, 4305), (4399, 4420), (4565, 4565), (4576, 4584), (4866, 4905), (4953, 4955), (5040, 5042), (5073, 5078), (6386, 6399), (6428, 6475), (6661, 6707), (6884, 6949)
GCF_000852745.1	Potato yellow vein virus	Closteroviridae	NC_006062.1	YP_054421.1	coat protein			-	8035	255	(458, 525), (548, 558)	(450, 588), (715, 722), (742, 775), (1162, 1181), (2208, 2209), (3221, 3221), (3599, 3641), (4860, 4867), (4952, 4970), (5246, 5278), (5292, 5299), (5343, 5352), (5548, 5548), (5568, 5590), (5604, 5608), (6189, 6191), (6891, 6911)
GCF_000852765.1	Carnation ringspot virus	Tombusviridae	NC_003530.1	NP_613255.1	coat protein			(2367, 3401)	3840	345	(2538, 2567)	(772, 782), (805, 818), (942, 960), (973, 992), (2254, 2266), (2299, 2303), (2510, 2587)
GCF_000852885.1	Pepper ringspot virus	Virgaviridae	NC_003670.1	NP_620037.1	capsid protein			(574, 1242)	1799	223	(920, 929)	(887, 939)
GCF_000852885.1	Pepper ringspot virus	Virgaviridae	NC_003669.1	NP_620037.1	capsid protein			-	6828	223	(1619, 1649), (4391, 4418), (4436, 4444)	(596, 628), (643, 646), (1295, 1301), (1587, 1680), (1725, 1751), (1798, 1851), (3298, 3302), (3509, 3512), (4187, 4203), (4332, 4332), (4361, 4457), (6106, 6107), (6137, 6146)
GCF_000853005.1	Triatoma virus	Dicistroviridae	NC_003783.1	NP_620563.1	capsid protein precursor	(635, 837)	CRPV_capsid	(8011, 8619)	9010	203	(1235, 1272), (1435, 1449), (2377, 2381), (2545, 2548), (2694, 2694), (2904, 2943)	(812, 816), (830, 832), (1224, 1281), (1293, 1339), (1416, 1475), (1648, 1654), (2363, 2470), (2513, 2513), (2536, 2552), (2588, 2594), (2623, 2623), (2674, 2700), (2892, 2947), (3357, 3370), (3533, 3547), (3578, 3591), (3662, 3662), (3961, 3962), (4147, 4162), (6336, 6376)
GCF_000853045.1	Turnip crinkle virus	Tombusviridae	NC_003821.3	NP_620723.2	p38 capsid protein			(2744, 3796)	4054	351	(2669, 2681), (2799, 2812), (3032, 3039)	(2653, 2720), (2795, 2819), (3009, 3066), (3181, 3185), (3459, 3462)
GCF_000853065.1	Tomato aspermy virus	Bromoviridae	NC_003836.1	NP_620759.1	capsid protein			(1228, 1881)	2386	218	(359, 369), (1562, 1566)	(359, 375), (579, 583), (829, 830), (1403, 1423), (1462, 1463), (1524, 1542), (1555, 1572), (1741, 1741)
GCF_000853065.1	Tomato aspermy virus	Bromoviridae	NC_003838.1	NP_620759.1	capsid protein			-	3074	218	(1067, 1082), (1093, 1099)	(1053, 1106), (1141, 1141), (1528, 1542), (1562, 1569), (1608, 1614), (2171, 2176), (2205, 2230)
GCF_000853065.1	Tomato aspermy virus	Bromoviridae	NC_003837.1	NP_620759.1	capsid protein			-	3410	218	(1692, 1695), (1866, 1887)	(1657, 1711), (1854, 1919), (2760, 2780), (2798, 2798)
GCF_000853085.1	Sugarcane striate mosaic-associated virus	Betaflexiviridae	NC_003870.1	NP_624317.1	coat protein			(7102, 7731)	8146	210	(3308, 3345), (5236, 5239), (7387, 7405), (7419, 7425), (7436, 7448)	(1169, 1176), (2273, 2284), (2295, 2304), (3300, 3367), (4442, 4494), (4699, 4704), (4717, 4744), (4932, 4990), (5212, 5256), (5336, 5342), (7159, 7183), (7385, 7455)
GCF_000853145.1	Cricket paralysis virus	Dicistroviridae	NC_003924.1	NP_647482.1	structural polyprotein	(665, 894)	CRPV_capsid	(8209, 8898)	9185	230	(2282, 2331), (5967, 5977), (8545, 8568)	(1454, 1462), (1669, 1678), (1901, 1911), (2267, 2345), (2420, 2431), (2636, 2641), (4505, 4552), (5516, 5527), (5585, 5640), (5716, 5757), (5918, 6008), (6349, 6359), (6385, 6389), (6438, 6441), (8315, 8317), (8538, 8583)
GCF_000853225.1	Sweet potato chlorotic stunt virus	Closteroviridae	NC_004124.1	NP_689405.1	minor coat protein			(5244, 7295)	8223	684	(6239, 6299)	(5788, 5799), (5912, 5926), (5961, 5969), (6002, 6003), (6094, 6108), (6233, 6302), (6372, 6383), (6397, 6402), (6585, 6618), (6685, 6716), (6842, 6844), (6983, 7019), (7084, 7166)
GCF_000853225.1	Sweet potato chlorotic stunt virus	Closteroviridae	NC_004123.1	NP_689405.1	minor coat protein			-	9407	684	(1103, 1174), (1511, 1512), (4056, 4059)	(1058, 1075), (1086, 1188), (1488, 1546), (1589, 1596), (1729, 1741), (1754, 1771), (1814, 1839), (2392, 2398), (2416, 2420), (2565, 2573), (2826, 2827), (3048, 3074), (3942, 3949), (3976, 3983), (4027, 4087), (4300, 4318)
GCF_000853225.1	Sweet potato chlorotic stunt virus	Closteroviridae	NC_004124.1	NP_689404.1	major coat protein			(4465, 5238)	8223	258	(6382, 6425), (6700, 6736), (6872, 6873)	(3181, 3202), (4992, 4997), (5907, 5910), (6012, 6041), (6100, 6114), (6229, 6231), (6337, 6451), (6676, 6752), (6784, 6908)
GCF_000853225.1	Sweet potato chlorotic stunt virus	Closteroviridae	NC_004123.1	NP_689404.1	major coat protein			-	9407	258	(1917, 1920), (2868, 2870), (3224, 3258), (3277, 3279), (4467, 4476), (4881, 4899), (6280, 6283), (6744, 6759)	(638, 651), (679, 694), (767, 773), (873, 875), (948, 978), (1470, 1488), (1585, 1591), (1879, 1937), (2224, 2229), (2240, 2252), (2555, 2556), (2682, 2696), (2864, 2876), (3199, 3200), (3219, 3285), (3698, 3701), (3732, 3732), (4459, 4493), (4784, 4791), (4802, 4803), (4855, 4858), (4876, 4908), (5188, 5188), (5226, 5231), (5692, 5694), (6276, 6296), (6730, 6765), (8241, 8260), (8272, 8274), (89…
GCF_000853305.1	Aphid lethal paralysis virus	Dicistroviridae	NC_004365.1	NP_733846.1	capsid protein precursor	(597, 804)	CRPV_capsid	(8608, 9231)	9812	208	(393, 417), (1163, 1197), (1282, 1327)	(384, 450), (539, 544), (561, 566), (581, 583), (802, 806), (886, 973), (1105, 1132), (1153, 1208), (1263, 1342), (1471, 1533), (1552, 1552), (1643, 1644), (1656, 1695), (1878, 1884), (8829, 8841), (8858, 8861)
GCF_000853325.1	Tomato black ring virus	Secoviridae	NC_004440.1	NP_758856.1	coat protein			(2772, 4304)	4633	511	(3539, 3565), (3742, 3754)	(2134, 2134), (2386, 2414), (2430, 2434), (3163, 3175), (3200, 3203), (3240, 3264), (3508, 3569), (3585, 3587), (3730, 3761)
GCF_000853325.1	Tomato black ring virus	Secoviridae	NC_004439.1	NP_758856.1	coat protein			-	7358	511	(4659, 4659), (4673, 4695), (4782, 4802), (5351, 5359), (5804, 5819)	(4643, 4711), (4759, 4817), (4882, 4891), (4995, 5008), (5170, 5174), (5336, 5391), (5428, 5434), (5457, 5460), (5481, 5483), (5518, 5518), (5795, 5857), (6205, 6213)
GCF_000853345.1	Feline calicivirus	Caliciviridae	NC_001481.2	NP_783311.1	capsid protein			(5686, 7317)	7683	544	(977, 977), (1006, 1008), (1023, 1023), (1125, 1129), (1159, 1187), (4185, 4185), (4261, 4278), (4298, 4298)	(962, 986), (1001, 1038), (1056, 1057), (1068, 1084), (1105, 1205), (1273, 1285), (1341, 1369), (1384, 1385), (1433, 1441), (1473, 1474), (4177, 4195), (4258, 4306)
GCF_000853365.1	Cereal yellow dwarf virus RPV	Solemoviridae	NC_004751.1	NP_840023.1	coat protein P3			(3745, 4356)	5723	204	(1884, 1892), (1945, 1974), (4254, 4287)	(1682, 1695), (1771, 1787), (1856, 2002), (4248, 4310), (4458, 4478), (4565, 4565)
GCF_000853385.1	Kashmir bee virus	Dicistroviridae	NC_004807.1	NP_851404.2	structural polyprotein	(704, 884)	CRPV_capsid	(8739, 9281)	9524	181	(1023, 1023), (1125, 1131), (1300, 1310), (7437, 7463), (8733, 8736), (8979, 9024)	(998, 1002), (1013, 1031), (1108, 1151), (1223, 1223), (1269, 1331), (1556, 1586), (6811, 6811), (6843, 6849), (7424, 7560), (8442, 8466), (8697, 8742), (8813, 8829), (8883, 8924), (8976, 9040), (9150, 9160)
GCF_000853425.1	Mamastrovirus 10	Astroviridae	NC_004579.1	NP_795336.1	capsid protein precursor	(8, 411)	Astro_capsid_N	(4196, 5407)	6610	404	(2094, 2110), (2196, 2199), (2622, 2657)	(2062, 2116), (2182, 2237), (2274, 2282), (2411, 2424), (2600, 2695), (2737, 2755), (3903, 3920), (4237, 4239), (5658, 5659), (5689, 5701)
GCF_000853445.1	Beet pseudoyellows virus	Closteroviridae	NC_005210.2	NP_940792.1	CP	(64, 250)	Closter_coat	(4497, 5057)	7903	187	(643, 657), (2548, 2551), (5047, 5055), (6217, 6219), (6962, 6980), (7335, 7344), (7453, 7467)	(541, 546), (628, 659), (1151, 1151), (1257, 1301), (2384, 2386), (2421, 2421), (2539, 2577), (3177, 3177), (5024, 5064), (5248, 5267), (5621, 5623), (6212, 6224), (6243, 6254), (6845, 6865), (6956, 6984), (7146, 7194), (7307, 7309), (7332, 7369), (7450, 7479), (7506, 7508)
GCF_000853445.1	Beet pseudoyellows virus	Closteroviridae	NC_005209.2	NP_940792.1	CP	(64, 250)	Closter_coat	-	8006	187	(365, 372), (387, 389), (415, 420), (549, 550), (940, 955), (1069, 1080), (5970, 5973), (6689, 6715)	(313, 317), (339, 341), (357, 442), (543, 559), (750, 763), (791, 796), (920, 959), (1061, 1099), (2635, 2648), (2767, 2768), (3176, 3182), (3258, 3259), (3830, 3835), (4174, 4203), (5022, 5025), (5579, 5618), (5967, 5990), (6006, 6007), (6680, 6718), (7078, 7096)
GCF_000853465.1	Broad bean wilt virus 1	Secoviridae	NC_005290.1	NP_951024.1	large capsid protein			(1489, 2694)	3446	402	(848, 855), (1151, 1160), (1519, 1521)	(812, 814), (838, 873), (891, 892), (969, 997), (1131, 1162), (1304, 1304), (1515, 1535)
GCF_000853465.1	Broad bean wilt virus 1	Secoviridae	NC_005290.1	NP_951025.1	small capsid protein			(2695, 3285)	3446	197	(3000, 3021), (3037, 3041), (3053, 3057)	(482, 490), (716, 717), (951, 956), (1292, 1309), (1330, 1343), (1625, 1626), (1651, 1665), (2012, 2014), (2633, 2637), (2963, 2964), (2996, 3061), (3093, 3094), (3107, 3119)
GCF_000853465.1	Broad bean wilt virus 1	Secoviridae	NC_005289.1	NP_951024.1	large capsid protein			-	5817	402	(2807, 2808), (4889, 4913), (4978, 5004)	(2108, 2109), (2771, 2772), (2801, 2817), (4546, 4549), (4726, 4729), (4853, 5086)
GCF_000853465.1	Broad bean wilt virus 1	Secoviridae	NC_005289.1	NP_951025.1	small capsid protein			-	5817	197	(4063, 4065), (4438, 4438), (4456, 4460), (4783, 4802), (5320, 5320), (5337, 5339), (5436, 5469), (5482, 5491)	(2452, 2465), (2503, 2503), (2891, 2896), (2908, 2914), (4049, 4069), (4338, 4338), (4354, 4356), (4428, 4478), (4620, 4624), (4780, 4805), (4818, 4829), (5125, 5130), (5218, 5224), (5300, 5361), (5416, 5417), (5429, 5491)
GCF_000853505.1	Human coronavirus 229E	Coronaviridae	NC_002645.1	NP_073556.1	nucleocapsid protein			(25686, 26852)	27317	389	(25289, 25307), (25321, 25325), (25506, 25547), (25977, 26012), (26080, 26138), (26223, 26300), (26440, 26442), (26665, 26702)	(3684, 3693), (3909, 3920), (4312, 4337), (4544, 4582), (4781, 4794), (7599, 7601), (7620, 7623), (11464, 11496), (11869, 11874), (11893, 11906), (12480, 12482), (15603, 15609), (15699, 15744), (16137, 16157), (16588, 16613), (16813, 16837), (17430, 17430), (17450, 17475), (22554, 22570), (22621, 22668), (23181, 23253), (23292, 23328), (25264, 25337), (25401, 25457), (25484, 25575), (25831, 25894…
GCF_000853545.1	Pelargonium chlorotic ring pattern virus	Tombusviridae	NC_005985.1	YP_052929.1	putative coat protein			(2608, 3618)	3904	337	(2394, 2400), (3085, 3086), (3122, 3141)	(2369, 2411), (2661, 2694), (3081, 3145)
GCF_000853565.1	Pelargonium flower break virus	Tombusviridae	NC_005286.1	NP_945127.1	coat protein			(2650, 3684)	3923	345	(2343, 2361), (3148, 3164), (3191, 3191)	(2326, 2378), (2458, 2458), (2879, 2880), (2903, 2913), (2951, 2958), (3009, 3011), (3043, 3044), (3136, 3198)
GCF_000853645.1	Sclerophthora macrospora virus B		NC_004714.1	NP_821131.1	coat protein			(4078, 5187)	5533	370	(3708, 3741), (4340, 4357)	(2605, 2658), (3693, 3754), (3835, 3879), (3971, 3990), (4323, 4384)
GCF_000853705.1	Tomato mosaic virus	Virgaviridae	NC_002692.1	NP_078449.1	17.5 kDa coat protein			(5703, 6179)	6383	159	(270, 290), (995, 1010), (3768, 3780), (5766, 5774)	(270, 297), (322, 342), (362, 365), (488, 491), (984, 1025), (3198, 3222), (3624, 3653), (3753, 3796), (3897, 3929), (4234, 4260), (5757, 5799)
GCF_000853745.1	Paprika mild mottle virus	Virgaviridae	NC_004106.1	NP_671721.1	17kDa protein	(18, 148)	TMV_coat	(5799, 6191)	6524	131	(228, 268), (1197, 1204), (4158, 4173)	(228, 279), (291, 446), (1001, 1024), (1097, 1108), (1179, 1216), (1313, 1323), (1447, 1447), (1490, 1492), (1799, 1799), (3009, 3010), (4073, 4076), (4139, 4181), (4244, 4248)
GCF_000853805.1	Aichivirus B	Picornaviridae	NC_004421.1	NP_859019.1	VP0			(1370, 2470)	8374	367	(3370, 3373), (6413, 6421), (7257, 7258), (7270, 7316), (7348, 7360), (7388, 7394)	(1208, 1244), (1908, 1940), (2117, 2128), (3079, 3096), (3360, 3383), (5431, 5432), (5772, 5806), (6400, 6424), (6631, 6634), (6658, 6659), (6709, 6712), (7192, 7216), (7239, 7328), (7339, 7400), (7414, 7435), (7560, 7570)
GCF_000853805.1	Aichivirus B	Picornaviridae	NC_004421.1	NP_859021.1	VP1			(3140, 3940)	8374	267	(1329, 1335), (3470, 3481), (3508, 3567)	(1031, 1032), (1245, 1245), (1283, 1349), (1366, 1366), (1417, 1420), (1591, 1591), (1608, 1611), (1841, 1853), (1864, 1886), (2271, 2314), (2842, 2858), (2962, 2971), (3019, 3019), (3101, 3101), (3116, 3130), (3143, 3162), (3178, 3180), (3451, 3571), (5807, 5814), (6247, 6260), (7188, 7202), (7355, 7357)
GCF_000853805.1	Aichivirus B	Picornaviridae	NC_004421.1	NP_859020.1	VP3			(2471, 3139)	8374	223	(1063, 1088), (1526, 1538), (3285, 3303), (7017, 7038)	(1049, 1110), (1448, 1448), (1497, 1588), (1689, 1706), (2052, 2093), (3140, 3149), (3212, 3212), (3246, 3249), (3265, 3328), (3339, 3344), (3358, 3360), (5959, 5961), (6189, 6194), (6986, 7078)
GCF_000853825.1	Sapporo virus	Caliciviridae	NC_010624.1	YP_052971.2	capsid protein			(5174, 6847)	7458	558	(1998, 1998), (2027, 2028), (4493, 4494), (4897, 4901), (5424, 5437), (5981, 6023)	(1670, 1677), (1979, 2041), (3719, 3733), (4097, 4098), (4136, 4140), (4229, 4233), (4470, 4498), (4512, 4531), (4894, 4916), (5044, 5088), (5410, 5445), (5980, 6034)
GCF_000853845.1	Opuntia virus X	Alphaflexiviridae	NC_006060.1	YP_054411.1	coat protein			(5863, 6549)	6653	229	(481, 521), (994, 996), (1135, 1137), (3633, 3642), (5598, 5604)	(470, 540), (645, 659), (677, 684), (801, 811), (866, 866), (953, 1005), (1106, 1157), (1723, 1726), (3630, 3646), (5593, 5628), (5740, 5752), (6089, 6096), (6202, 6219), (6232, 6236)
GCF_000853865.1	Human coronavirus NL63	Coronaviridae	NC_005831.2	YP_003771.1	nucleocapsid protein			(26133, 27263)	27553	377	(11772, 11809), (11961, 11971), (12128, 12136), (14040, 14066), (15914, 15980), (16542, 16549), (17956, 17962), (26648, 26754)	(4409, 4411), (11274, 11291), (11668, 11668), (11747, 11827), (11953, 11984), (12121, 12161), (12181, 12198), (13430, 13438), (13486, 13488), (13568, 13642), (13659, 13669), (13687, 13687), (14013, 14105), (14188, 14224), (15349, 15361), (15503, 15516), (15636, 15640), (15896, 16000), (16061, 16130), (16146, 16194), (16335, 16356), (16376, 16387), (16411, 16424), (16500, 16562), (16590, 16590), (…
GCF_000854025.1	Sugarcane mosaic virus	Potyviridae	NC_003398.1	NP_734142.1	coat protein			(8400, 9338)	9596	313	(8837, 8921)	(735, 805), (816, 822), (1105, 1122), (1267, 1291), (1635, 1635), (1770, 1785), (2256, 2261), (2744, 2795), (2902, 2909), (3535, 3536), (6237, 6237), (6251, 6266), (6279, 6285), (6393, 6434), (6769, 6769), (6781, 6782), (8488, 8488), (8499, 8500), (8513, 8514), (8627, 8636), (8758, 8780), (8816, 8951), (8967, 8969), (8984, 8989)
GCF_000854125.1	Lily symptomless virus	Betaflexiviridae	NC_005138.1	NP_932792.1	coat protein			(7140, 8012)	8394	291	(4618, 4636), (4801, 4846), (4883, 4917), (5069, 5074), (5518, 5518)	(618, 618), (629, 648), (3163, 3191), (3955, 3961), (4577, 4590), (4612, 4657), (4793, 4857), (4870, 4946), (5053, 5098), (5110, 5114), (5345, 5357), (5500, 5550), (5569, 5574), (5606, 5627), (7603, 7606)
GCF_000854205.1	Barley yellow dwarf virus GAV	Tombusviridae	NC_004666.1	NP_813792.1	coat protein P3			(2859, 3455)	5685	199	(3174, 3188), (3368, 3403)	(1411, 1417), (3166, 3269), (3348, 3431), (4392, 4422), (4473, 4502), (4572, 4592), (5290, 5295)
GCF_000854225.1	Avian sapelovirus	Picornaviridae	NC_006553.1	YP_164824.1	VP1			(3474, 4310)	8289	279	(1376, 1387), (1403, 1413), (2712, 2718), (2731, 2742), (3862, 3905)	(1369, 1430), (1441, 1516), (1533, 1552), (1563, 1573), (2021, 2022), (2062, 2063), (2693, 2695), (2707, 2749), (2882, 2885), (2997, 2997), (3019, 3023), (3510, 3511), (3732, 3735), (3753, 3785), (3799, 3814), (3852, 3922), (4167, 4170), (5930, 5931), (7054, 7058), (7132, 7145), (7213, 7222), (7237, 7240), (7839, 7840)
GCF_000854225.1	Avian sapelovirus	Picornaviridae	NC_006553.1	YP_164822.1	VP2			(1986, 2744)	8289	253	(992, 994), (1482, 1511), (1526, 1527), (1577, 1585), (1637, 1675), (2187, 2191)	(960, 998), (1469, 1513), (1524, 1530), (1553, 1677), (2143, 2214), (2831, 2833), (2844, 2845), (3771, 3791), (3829, 3833), (3889, 3890), (3905, 3905), (3931, 3940), (3989, 3992), (4441, 4453), (4467, 4474), (4666, 4668), (4689, 4704), (5165, 5170), (5182, 5185), (7138, 7161), (7178, 7193)
GCF_000854225.1	Avian sapelovirus	Picornaviridae	NC_006553.1	YP_164823.1	VP3			(2745, 3473)	8289	243	(1585, 1658)	(1011, 1017), (1029, 1042), (1542, 1713), (1780, 1822), (1899, 1901), (2780, 2784), (2829, 2841), (2866, 2881), (3082, 3084), (3107, 3111), (3129, 3139), (3276, 3279), (3380, 3422), (3435, 3438), (3998, 4000), (4035, 4040), (4258, 4260), (4285, 4296), (4413, 4415), (5578, 5587), (5821, 5841)
GCF_000854225.1	Avian sapelovirus	Picornaviridae	NC_006553.1	YP_164821.1	VP4			(1779, 1985)	8289	69	(1223, 1257), (1747, 1762), (1799, 1800), (1827, 1866), (3484, 3507), (3573, 3574)	(429, 468), (1210, 1264), (1743, 1899), (2793, 2798), (3457, 3606), (4178, 4199), (4226, 4238), (6770, 6804)
GCF_000854265.1	Sapporo virus	Caliciviridae	NC_006269.1	YP_077278.1	polyprotein	(1738, 2008)	Calici_coat	(5224, 6036)	7429	271	(824, 825), (1910, 1934), (2131, 2147), (3344, 3349), (3719, 3720), (3929, 3929), (4781, 4801)	(572, 603), (646, 649), (784, 799), (811, 829), (1900, 1945), (2118, 2164), (2221, 2237), (3338, 3360), (3533, 3543), (3713, 3736), (3756, 3768), (3921, 3945), (3973, 3982), (3997, 3998), (4774, 4809), (5060, 5065), (6524, 6567), (6865, 6870)
GCF_000854305.1	Carrot red leaf virus	Solemoviridae	NC_006265.1	YP_077189.1	coat protein			(3511, 4134)	5723	208	(1795, 1857)	(1758, 1888), (1901, 1906), (2183, 2190), (3792, 3817), (3830, 3852), (3877, 3891), (4102, 4126), (4403, 4425), (5198, 5207)
GCF_000854365.1	Tobacco mosaic virus	Virgaviridae	NC_001367.1	NP_597750.1	Coat protein			(5712, 6188)	6395	159	(270, 294), (3764, 3779), (3886, 3903)	(270, 300), (319, 343), (360, 365), (3320, 3328), (3440, 3442), (3454, 3456), (3731, 3794), (3806, 3810), (3861, 3918), (4044, 4058), (4226, 4262), (5501, 5507), (5756, 5756), (5777, 5821)
GCF_000854425.1	Raspberry ringspot virus	Secoviridae	NC_005267.1	NP_954617.1	coat protein			(1980, 3521)	3914	514	(2721, 2753), (2764, 2765)	(853, 853), (1048, 1057), (1151, 1169), (1337, 1349), (1527, 1529), (1738, 1749), (2719, 2781)
GCF_000854425.1	Raspberry ringspot virus	Secoviridae	NC_005266.1	NP_954617.1	coat protein			-	7935	514	(3127, 3139), (4897, 4915), (4927, 4935), (5322, 5325), (6731, 6754)	(3107, 3153), (4761, 4764), (4879, 4881), (4892, 4950), (5024, 5026), (5233, 5255), (5311, 5348), (5742, 5756), (6257, 6259), (6569, 6573), (6625, 6628), (6639, 6639), (6650, 6773), (6962, 6969), (6986, 6996)
GCF_000854465.1	Beet mosaic virus	Potyviridae	NC_005304.1	NP_954628.1	coat protein			(8593, 9420)	9591	276	(1079, 1085), (1567, 1576), (1706, 1707), (1818, 1827), (1904, 1905), (3430, 3454), (3487, 3489), (3793, 3796), (5140, 5141), (8976, 9007)	(480, 504), (1068, 1088), (1150, 1161), (1178, 1183), (1563, 1579), (1677, 1688), (1701, 1710), (1722, 1723), (1747, 1756), (1774, 1842), (1898, 1913), (2459, 2461), (3394, 3550), (3780, 3799), (4679, 4682), (5115, 5158), (6245, 6254), (8972, 9027)
GCF_000854485.1	Botrytis virus X	Alphaflexiviridae	NC_005132.1	NP_932309.1	coat protein			(5198, 6397)	6966	400	(4548, 4560), (4696, 4745)	(1601, 1603), (2620, 2624), (3868, 3871), (4065, 4067), (4198, 4229), (4509, 4630), (4664, 4767), (4876, 4893)
GCF_000854505.1	Oyster mushroom spherical virus		NC_004560.1	NP_783208.1	coat protein			(4899, 5609)	5784	237	(497, 506), (3620, 3628), (3650, 3654), (3841, 3871)	(469, 515), (3119, 3124), (3147, 3163), (3553, 3676), (3834, 3883), (4070, 4085)
GCF_000854525.1	Zygocactus virus X	Alphaflexiviridae	NC_006059.1	YP_054406.1	coat protein			(5841, 6518)	6624	226	(940, 940), (1170, 1208), (1865, 1891)	(897, 901), (912, 960), (1076, 1080), (1146, 1225), (1843, 1924), (2153, 2161), (2423, 2449), (3615, 3666), (3800, 3812)
GCF_000854645.1	Ribgrass mosaic virus	Virgaviridae	NC_002792.2	YP_005476603.1	coat protein			(5603, 6073)	6311	157	(3585, 3613), (3705, 3744)	(267, 269), (1043, 1073), (3361, 3411), (3499, 3516), (3554, 3636), (3694, 3763), (3875, 3878), (4075, 4077), (4103, 4112), (4189, 4209), (4263, 4266), (5678, 5697)
GCF_000854705.1	Carnation mottle virus	Tombusviridae	NC_001265.2	YP_009032648.1	capsid protein			(2669, 3712)	4003	348	(3001, 3010), (3161, 3164), (3189, 3203), (3214, 3217)	(2456, 2472), (2645, 2669), (2687, 2692), (2974, 3016), (3057, 3060), (3160, 3221)
GCF_000854785.1	Spring beauty latent virus	Bromoviridae	NC_004122.1	NP_689395.1	coat protein			(1390, 1965)	2213	192	(1050, 1061), (1077, 1079)	(1046, 1088), (1099, 1138), (1439, 1456)
GCF_000854785.1	Spring beauty latent virus	Bromoviridae	NC_004121.1	NP_689395.1	coat protein			-	2898	192	(731, 737), (778, 791), (1622, 1624)	(723, 739), (774, 794), (805, 810), (1133, 1135), (1224, 1233), (1300, 1301), (1312, 1323), (1415, 1417), (1461, 1467), (1589, 1590), (1618, 1650), (1968, 1970), (1985, 1986)
GCF_000854785.1	Spring beauty latent virus	Bromoviridae	NC_004120.1	NP_689395.1	coat protein			-	3252	192	(1887, 1891), (1984, 2006)	(635, 648), (1799, 1809), (1880, 1914), (1942, 2014), (2836, 2838)
GCF_000854885.1	Beet necrotic yellow vein virus	Benyviridae	NC_003513.1	NP_705610.1	coat protein			-	1320	188	(378, 381), (397, 398)	(350, 352), (371, 401)
GCF_000854885.1	Beet necrotic yellow vein virus	Benyviridae	NC_003517.1	NP_705610.1	coat protein			-	1465	188	(1040, 1049)	(1028, 1075)
GCF_000854885.1	Beet necrotic yellow vein virus	Benyviridae	NC_003516.1	NP_705610.1	coat protein			-	1774	188	(342, 353)	(327, 379), (397, 400)
GCF_000854885.1	Beet necrotic yellow vein virus	Benyviridae	NC_003515.1	NP_705610.1	coat protein			(145, 708)	4609	188	(397, 436), (2406, 2409)	(389, 448), (514, 524), (1506, 1541), (1609, 1644), (2382, 2426), (3026, 3057), (3158, 3161), (3257, 3262)
GCF_000854885.1	Beet necrotic yellow vein virus	Benyviridae	NC_003514.1	NP_705610.1	coat protein			-	6746	188	(962, 985), (1002, 1018), (5362, 5365), (5384, 5388), (5413, 5423)	(926, 1078), (1162, 1164), (1277, 1301), (3527, 3537), (5168, 5170), (5199, 5204), (5216, 5216), (5339, 5456), (5577, 5599)
GCF_000854945.1	Usutu virus	Flaviviridae	NC_006551.1	YP_164807.1	anchored core protein anchC			(97, 474)	11066	126	(2712, 2724), (4936, 4988), (5602, 5607), (6142, 6149), (6168, 6172), (7801, 7802), (8529, 8546), (9568, 9568)	(352, 363), (472, 487), (1426, 1445), (1679, 1684), (2008, 2019), (2708, 2733), (3049, 3059), (3070, 3081), (4767, 4772), (4927, 4991), (5170, 5174), (5260, 5260), (5594, 5619), (5777, 5809), (5878, 5895), (6089, 6101), (6112, 6184), (6345, 6378), (6787, 6795), (7790, 7837), (8518, 8556), (8589, 8619), (9343, 9355), (9555, 9579), (10540, 10545), (10569, 10571), (10763, 10766)
GCF_000854945.1	Usutu virus	Flaviviridae	NC_006551.1	YP_164808.1	core protein C			(97, 408)	11066	104	(328, 331), (1398, 1411), (2682, 2683), (4904, 4946), (5771, 5771), (6060, 6067), (6111, 6113), (6320, 6341), (8488, 8514)	(304, 351), (471, 472), (722, 723), (1150, 1158), (1393, 1436), (1625, 1629), (2595, 2614), (2676, 2699), (2768, 2770), (2992, 3001), (4894, 4956), (5138, 5143), (5493, 5496), (5571, 5585), (5746, 5789), (6052, 6119), (6134, 6138), (6309, 6347), (7764, 7769), (7800, 7803), (8485, 8542), (8555, 8589), (8605, 8606), (9312, 9320), (9513, 9541), (10201, 10203), (10536, 10536)
GCF_000854965.1	Brome mosaic virus	Bromoviridae	NC_002028.2	NP_041199.1	coat protein			(1245, 1811)	2111	189	(1190, 1203)	(552, 564), (579, 582), (958, 963), (979, 989), (1182, 1210), (1545, 1558)
GCF_000854965.1	Brome mosaic virus	Bromoviridae	NC_002027.1	NP_041199.1	coat protein			-	2865	189	(898, 906), (1087, 1087), (1170, 1192)	(466, 477), (655, 673), (893, 912), (925, 931), (1080, 1104), (1162, 1204)
GCF_000854965.1	Brome mosaic virus	Bromoviridae	NC_002026.1	NP_041199.1	coat protein			-	3234	189	(1007, 1031), (1820, 1822)	(1003, 1048), (1674, 1683), (1695, 1698), (1808, 1845), (1867, 1879), (1900, 1906), (1954, 1983)
GCF_000854985.1	Poplar mosaic virus	Betaflexiviridae	NC_005343.1	NP_958175.1	viral coat protein			(7354, 8319)	8741	322	(4646, 4679), (4749, 4750), (7807, 7836), (7857, 7867), (7908, 7921)	(3637, 3642), (4569, 4593), (4624, 4684), (4745, 4776), (4942, 4958), (5053, 5065), (5243, 5273), (6004, 6033), (6096, 6123), (7359, 7384), (7431, 7433), (7509, 7546), (7806, 7929), (7940, 7943)
GCF_000855025.1	Hordeum mosaic virus	Potyviridae	NC_005904.1	YP_063395.1	coat protein			(8367, 9281)	9463	305	(6223, 6225), (6350, 6362), (8352, 8361), (8805, 8865)	(548, 563), (575, 601), (625, 636), (672, 674), (691, 741), (813, 873), (984, 998), (1137, 1137), (1150, 1157), (1234, 1239), (1261, 1277), (1888, 1916), (3137, 3155), (4487, 4489), (6195, 6233), (6339, 6367), (8107, 8111), (8344, 8367), (8385, 8386), (8512, 8513), (8595, 8607), (8793, 8882)
GCF_000855045.1	White clover mosaic virus	Alphaflexiviridae	NC_003820.1	NP_620719.1	coat protein			(5164, 5733)	5845	190	(1668, 1678), (1822, 1868)	(1483, 1509), (1646, 1726), (1738, 1746), (1791, 1898), (4282, 4300), (4406, 4437)
GCF_000855065.1	Cucurbit aphid-borne yellows virus	Solemoviridae	NC_003688.1	NP_620104.1	coat protein			(3505, 4101)	5669	199	(1384, 1387), (1658, 1665), (1681, 1689), (4103, 4103), (4192, 4220)	(1366, 1391), (1562, 1714), (4098, 4126), (4173, 4233)
GCF_000855085.1	Cocksfoot mottle virus	Solemoviridae	NC_002618.2	NP_941377.1	capsid protein			(3093, 3854)	4082	254	(1986, 2001), (2033, 2049)	(1569, 1569), (1599, 1615), (1805, 1866), (1886, 1898), (1972, 2069), (2082, 2092), (2134, 2137)
GCF_000855105.1	Leek white stripe virus	Tombusviridae	NC_001822.1	NP_044744.1	capsid protein			(2650, 3402)	3662	251	(2662, 2678), (2692, 2712)	(2247, 2248), (2460, 2473), (2618, 2746)
GCF_000855125.1	Grapevine virus A	Betaflexiviridae	NC_003604.2	NP_619665.1	coat protein			(6414, 7007)	7351	198	(390, 400), (411, 422), (825, 827), (859, 859), (3402, 3403), (3690, 3695), (3708, 3720), (3779, 3779), (3795, 3812), (3962, 3963), (4010, 4014), (4034, 4037)	(366, 426), (494, 507), (773, 776), (815, 832), (853, 865), (882, 903), (2242, 2244), (2282, 2286), (2310, 2314), (3385, 3414), (3672, 3673), (3686, 3831), (3846, 3848), (3867, 3895), (3919, 3925), (3955, 3968), (4008, 4015), (4031, 4041), (4119, 4126), (4289, 4293)
GCF_000855145.1	Beet virus Q	Virgaviridae	NC_003512.1	NP_612608.1	coat protein			-	2529	165	(494, 496), (522, 539)	(447, 456), (479, 552), (733, 753), (1492, 1494), (1536, 1545), (1913, 1913)
GCF_000855145.1	Beet virus Q	Virgaviridae	NC_003511.1	NP_612608.1	coat protein			(328, 822)	2913	165	(2487, 2496), (2586, 2598)	(1966, 2020), (2470, 2502), (2574, 2604), (2615, 2620)
GCF_000855145.1	Beet virus Q	Virgaviridae	NC_003510.1	NP_612608.1	coat protein			-	6003	165	(298, 302), (392, 424), (3796, 3807), (4389, 4399), (4427, 4428)	(279, 308), (381, 431), (517, 518), (1905, 1907), (1935, 1941), (2208, 2210), (2237, 2261), (2570, 2571), (3530, 3534), (3675, 3707), (3771, 3813), (3884, 3896), (3908, 3938), (4030, 4031), (4127, 4132), (4290, 4290), (4385, 4442)
GCF_000855165.1	Mamastrovirus 13	Astroviridae	NC_002469.1	NP_059946.1	capsid protein precursor	(42, 403)	Astro_capsid_N	(4216, 5301)	6440	362	(2044, 2044), (2067, 2073), (2233, 2233), (2498, 2499), (2522, 2530), (3626, 3644), (3914, 3924), (4099, 4101)	(1458, 1461), (1815, 1833), (1862, 1867), (1883, 1885), (1899, 1900), (1913, 1916), (1952, 1953), (2035, 2083), (2211, 2240), (2287, 2288), (2299, 2306), (2477, 2482), (2494, 2535), (2577, 2578), (3612, 3647), (3670, 3670), (3697, 3697), (3709, 3720), (3900, 3929), (3944, 3946), (4081, 4104)
GCF_000855185.1	Asparagus virus 3	Alphaflexiviridae	NC_003400.1	NP_570730.1	coat protein			(6186, 6875)	6985	230	(1011, 1012), (2503, 2507), (2527, 2527), (2869, 2871), (3604, 3607), (3744, 3774), (6543, 6558)	(991, 1032), (1833, 1849), (2337, 2353), (2373, 2383), (2486, 2544), (2852, 2876), (3148, 3163), (3332, 3346), (3580, 3625), (3735, 3794), (6299, 6305), (6537, 6561)
GCF_000855205.1	Arabis mosaic virus	Secoviridae	NC_006056.1	YP_054438.1	capsid protein			(2111, 3625)	3820	505	(2871, 2897)	(2519, 2547), (2563, 2564), (2837, 2920)
GCF_000855205.1	Arabis mosaic virus	Secoviridae	NC_006057.1	YP_054438.1	capsid protein			-	7334	505	(2979, 2979), (3001, 3003), (3017, 3027), (3713, 3747), (3936, 3946)	(2672, 2685), (2885, 2886), (2970, 3037), (3416, 3465), (3706, 3786), (3907, 3962), (4968, 4974), (5007, 5009), (5340, 5348), (5369, 5391), (5735, 5741)
GCF_000855245.1	Parietaria mottle virus	Bromoviridae	NC_005854.1	YP_006464.1	coat protein			(1302, 1961)	2268	220	(1057, 1071)	(609, 631), (1033, 1079), (1517, 1526)
GCF_000855245.1	Parietaria mottle virus	Bromoviridae	NC_005849.1	YP_006464.1	coat protein			-	2922	220	(1152, 1157), (1265, 1274), (2461, 2474)	(1144, 1163), (1255, 1277), (1424, 1430), (1545, 1561), (2431, 2484)
GCF_000855245.1	Parietaria mottle virus	Bromoviridae	NC_005848.1	YP_006464.1	coat protein			-	3518	220	(2205, 2235)	(1878, 1884), (2049, 2055), (2195, 2276), (2287, 2291), (2312, 2313), (2958, 2978), (3058, 3088)
GCF_000855285.1	Beet black scorch virus	Tombusviridae	NC_004452.3	NP_758815.2	coat protein			(2647, 3342)	3644	232	(914, 930), (2569, 2581), (3020, 3022)	(898, 949), (1141, 1143), (1159, 1168), (2556, 2599), (2750, 2772), (2986, 3025)
GCF_000855445.1	Nudaurelia capensis beta virus	Alphatetraviridae	NC_001990.1	NP_048060.1	capsid protein			(4039, 5874)	6625	612	(1697, 1729), (2110, 2114), (2150, 2153), (2455, 2457), (2708, 2717)	(1529, 1531), (1551, 1597), (1686, 1746), (1757, 1757), (1835, 1838), (2102, 2131), (2144, 2160), (2183, 2211), (2355, 2355), (2370, 2376), (2393, 2410), (2444, 2464), (2580, 2607), (2693, 2724), (4439, 4446)
GCF_000855505.1	Omsk hemorrhagic fever virus	Flaviviridae	NC_005062.1	NP_932082.1	anchored core protein C			(133, 468)	10787	112	(1339, 1355), (1907, 1920), (3125, 3132), (9348, 9360), (10322, 10326), (10347, 10413)	(229, 235), (271, 290), (301, 331), (359, 369), (483, 488), (1114, 1115), (1318, 1378), (1434, 1460), (1902, 1924), (1956, 1958), (2037, 2042), (2923, 2927), (3095, 3099), (3120, 3138), (5101, 5123), (5462, 5493), (5504, 5519), (5590, 5607), (5787, 5802), (8845, 8876), (9307, 9316), (9340, 9397), (9434, 9434), (9472, 9477), (10224, 10241), (10310, 10428)
GCF_000855505.1	Omsk hemorrhagic fever virus	Flaviviridae	NC_005062.1	NP_932081.1	core protein C			(133, 420)	10787	96	(288, 292), (461, 462), (1323, 1365), (1397, 1398), (5492, 5495), (10327, 10388)	(252, 307), (427, 466), (738, 738), (1088, 1149), (1314, 1425), (1884, 1889), (2014, 2018), (3049, 3053), (5084, 5100), (5478, 5505), (5563, 5572), (5764, 5780), (8479, 8480), (8513, 8517), (8812, 8838), (8944, 8944), (8987, 8993), (9409, 9411), (9442, 9497), (10134, 10136), (10295, 10396)
GCF_000855525.1	Strawberry mild yellow edge virus	Alphaflexiviridae	NC_003794.1	NP_620646.1	coat protein			(5113, 5838)	5966	242	(1213, 1224), (1236, 1253), (1685, 1691), (1807, 1807), (1821, 1831), (1916, 1916), (1937, 1937)	(476, 482), (584, 587), (607, 613), (660, 661), (1189, 1255), (1671, 1709), (1805, 1865), (1876, 1885), (1899, 1957), (2706, 2720), (2990, 3006), (4921, 4923)
GCF_000855725.1	Barley stripe mosaic virus	Virgaviridae	NC_003478.1	NP_604486.1	coat protein			-	3164	198	(1426, 1451), (1662, 1662), (1882, 1883), (2541, 2545)	(1423, 1466), (1659, 1678), (1869, 1896), (2535, 2551), (2691, 2705), (2786, 2796)
GCF_000855725.1	Barley stripe mosaic virus	Virgaviridae	NC_003481.1	NP_604486.1	coat protein			(90, 683)	3289	198	(924, 955), (1157, 1162)	(562, 572), (915, 967), (1007, 1010), (1027, 1043), (1056, 1057), (1137, 1188)
GCF_000855725.1	Barley stripe mosaic virus	Virgaviridae	NC_003469.1	NP_604486.1	coat protein			-	3768	198	(1203, 1230), (3255, 3274)	(1199, 1236), (1319, 1338), (1453, 1461), (1472, 1480), (1957, 1957), (2948, 2962), (3240, 3299), (3389, 3402)
GCF_000855845.1	Strawberry pallidosis-associated virus	Closteroviridae	NC_005896.2	YP_025090.1	minor coat protein			(5001, 7067)	7978	689	(6008, 6065)	(1258, 1260), (1289, 1312), (1461, 1483), (1501, 1510), (1886, 1887), (2569, 2572), (2962, 2974), (2992, 2993), (3133, 3150), (3166, 3169), (3335, 3338), (3615, 3651), (3742, 3773), (4133, 4155), (4273, 4281), (4313, 4318), (4355, 4362), (5498, 5503), (5522, 5545), (6003, 6077), (6360, 6372), (6390, 6397)
GCF_000855845.1	Strawberry pallidosis-associated virus	Closteroviridae	NC_005895.2	YP_025090.1	minor coat protein			-	8066	689	(4013, 4025), (4073, 4073), (5003, 5020), (6349, 6368), (6844, 6849), (6869, 6882)	(1225, 1230), (1264, 1264), (2124, 2132), (3988, 4055), (4071, 4077), (4344, 4362), (4396, 4397), (4615, 4643), (4994, 5024), (5105, 5110), (5552, 5558), (5573, 5584), (6332, 6371), (6438, 6449), (6788, 6796), (6824, 6911), (6922, 6927)
GCF_000855845.1	Strawberry pallidosis-associated virus	Closteroviridae	NC_005896.2	YP_025089.1	coat protein			(4286, 5029)	7978	248	(4665, 4716), (5437, 5462), (5476, 5480)	(546, 565), (3697, 3700), (4297, 4310), (4339, 4346), (4491, 4505), (4589, 4607), (4628, 4738), (4825, 4833), (4849, 4910), (5431, 5492), (6359, 6375), (7054, 7082), (7440, 7459), (7542, 7543)
GCF_000855845.1	Strawberry pallidosis-associated virus	Closteroviridae	NC_005895.2	YP_025089.1	coat protein			-	8066	248	(863, 867), (5599, 5618), (6130, 6138), (6909, 6950)	(846, 896), (1697, 1708), (2312, 2313), (2968, 2971), (4635, 4639), (4652, 4655), (5562, 5631), (5726, 5765), (5870, 5911), (6123, 6179), (6422, 6423), (6902, 6959), (7058, 7088)
GCF_000855865.1	Little cherry virus 2	Closteroviridae	NC_005065.1	NP_891570.1	p39	(176, 341)	Closter_coat	(13560, 14057)	15045	166	(2908, 2912), (8350, 8357), (13191, 13197), (13216, 13227), (13246, 13249), (13273, 13377), (13390, 13396)	(2727, 2772), (2894, 2930), (8205, 8209), (8278, 8279), (8299, 8373), (8384, 8402), (8441, 8450), (8461, 8578), (8611, 8612), (10760, 10776), (11022, 11040), (11056, 11072), (13152, 13424), (13435, 13500), (13530, 13543), (13554, 13592)
GCF_000855865.1	Little cherry virus 2	Closteroviridae	NC_005065.1	NP_891565.1	p55	(301, 462)	Closter_coat	(8562, 9047)	15045	162	(12004, 12039), (12056, 12059), (12618, 12625), (13081, 13144), (13197, 13211), (13223, 13243), (13283, 13293), (13408, 13428)	(2872, 2875), (2895, 2897), (8283, 8293), (8426, 8479), (9132, 9151), (9303, 9346), (10984, 10995), (11017, 11019), (11114, 11117), (11717, 11720), (11734, 11778), (11791, 11792), (11808, 11814), (11826, 11846), (11858, 11859), (11999, 12067), (12583, 12587), (12599, 12642), (12851, 12930), (13065, 13342), (13379, 13441)
GCF_000855885.1	Pea early-browning virus	Virgaviridae	NC_001368.1	NP_040351.1	coat protein			(510, 1145)	3374	212	(798, 827)	(789, 838), (1034, 1055), (1448, 1468), (1493, 1524), (1774, 1787), (1808, 1808)
GCF_000855885.1	Pea early-browning virus	Virgaviridae	NC_002036.1	NP_040351.1	coat protein			-	7073	212	(1521, 1539), (1666, 1670), (1687, 1708), (4296, 4304), (4331, 4335), (5660, 5662)	(1430, 1446), (1457, 1471), (1510, 1577), (1603, 1616), (1655, 1722), (1820, 1820), (1892, 1923), (4182, 4189), (4282, 4344), (4495, 4511), (5634, 5635), (5647, 5667)
GCF_000855905.1	Turnip yellows virus	Solemoviridae	NC_003743.1	NP_620488.1	coat protein			(3483, 4088)	5641	202	(1458, 1470), (1691, 1692), (1813, 1814), (1891, 1892), (1946, 1947), (1963, 1974), (3958, 3978), (4179, 4182)	(1428, 1475), (1600, 1603), (1654, 1656), (1684, 1709), (1784, 1791), (1809, 1819), (1859, 1895), (1914, 1914), (1943, 2004), (3648, 3663), (3809, 3816), (3944, 3991), (4154, 4158), (4176, 4184), (4266, 4266)
GCF_000855945.1	Cherry virus A	Betaflexiviridae	NC_003689.1	NP_620106.1	RNA replicase/coat protein	(2178, 2335)	Tricho_coat	(6586, 7059)	7383	158	(1927, 1927), (1956, 1961), (3238, 3241), (3289, 3341), (3478, 3495), (4938, 4939), (4950, 4952)	(832, 860), (1914, 1937), (1949, 1965), (2667, 2684), (3213, 3215), (3235, 3246), (3282, 3415), (3472, 3498), (4315, 4317), (4795, 4803), (4920, 4976), (5008, 5009), (5043, 5045), (5266, 5306), (6254, 6261)
GCF_000855965.1	Olive latent virus 1	Tombusviridae	NC_001721.1	NP_043911.1	capsid protein			(2635, 3444)	3699	270	(1037, 1041), (1061, 1087)	(847, 854), (1028, 1122), (2448, 2456), (2478, 2481), (2616, 2635), (2658, 2660), (2673, 2676), (3065, 3070)
GCF_000856005.1	Oat golden stripe virus	Virgaviridae	NC_002357.1	NP_059486.1	coat protein			(321, 848)	3232	176	(501, 509), (583, 607)	(480, 538), (554, 613), (788, 802), (820, 824), (1839, 1840), (1852, 1860)
GCF_000856005.1	Oat golden stripe virus	Virgaviridae	NC_002358.1	NP_059486.1	coat protein			-	7111	176	(409, 412), (442, 447), (477, 479), (619, 619), (832, 840), (1699, 1700), (4105, 4105), (4380, 4384), (4696, 4701), (4901, 4903), (6084, 6090), (6475, 6476), (6762, 6766), (6787, 6799)	(389, 449), (465, 488), (611, 632), (829, 842), (1590, 1596), (1695, 1704), (2946, 2954), (3169, 3170), (3404, 3415), (3627, 3633), (3961, 3969), (4098, 4108), (4131, 4132), (4294, 4297), (4336, 4340), (4378, 4386), (4657, 4659), (4691, 4711), (4776, 4800), (4900, 4914), (5677, 5679), (6083, 6108), (6127, 6133), (6464, 6489), (6756, 6768), (6782, 6812)
GCF_000856025.1	Alphacoronavirus 1	Coronaviridae	NC_002306.3	YP_004070199.1	nucleocapsid protein			(27014, 28144)	29355	377	(3323, 3328), (5524, 5544), (11111, 11112), (13414, 13432), (15736, 15737), (16054, 16061), (16303, 16316), (19786, 19787), (20454, 20475), (20771, 20794), (24666, 24673), (24689, 24720), (25033, 25053), (25065, 25068), (27088, 27108), (27189, 27230), (27295, 27341), (27442, 27442), (27549, 27549), (27598, 27611)	(2528, 2534), (3089, 3107), (3316, 3342), (3414, 3420), (3741, 3749), (3780, 3794), (4336, 4367), (4455, 4458), (5494, 5548), (6728, 6729), (8783, 8783), (11102, 11168), (11296, 11321), (13112, 13122), (13139, 13151), (13407, 13459), (13570, 13570), (13581, 13587), (15454, 15466), (15696, 15745), (16048, 16078), (16093, 16098), (16129, 16192), (16284, 16329), (16348, 16349), (16642, 16668), (1728…
GCF_000856105.1	Tobacco ringspot virus	Secoviridae	NC_005096.1	YP_053928.1	capsid protein			(1887, 3425)	3929	513	(1790, 1805), (1833, 1834), (2281, 2285)	(1661, 1684), (1777, 1814), (1826, 1838), (1929, 1947), (1961, 1963), (2278, 2322)
GCF_000856105.1	Tobacco ringspot virus	Secoviridae	NC_005097.1	YP_053928.1	capsid protein			-	7514	513	(2862, 2869), (2885, 2891), (2959, 2971), (3075, 3099), (3111, 3112), (5423, 5426)	(2440, 2442), (2853, 2915), (2944, 3001), (3070, 3133), (3399, 3400), (3620, 3620), (3633, 3666), (3711, 3718), (4755, 4755), (4859, 4880), (5081, 5099), (5227, 5235), (5255, 5259), (5391, 5429), (5543, 5550), (5768, 5774), (6218, 6233)
GCF_000856165.1	Sapelovirus B	Picornaviridae	NC_004451.1	NP_937972.1	VP1			(2644, 3495)	8126	284	(1086, 1123), (1245, 1253), (1547, 1551), (2576, 2588), (2769, 2779), (7090, 7091)	(1072, 1127), (1194, 1209), (1224, 1280), (1526, 1574), (2566, 2614), (2696, 2697), (2740, 2792), (5416, 5436), (7068, 7127)
GCF_000856165.1	Sapelovirus B	Picornaviridae	NC_004451.1	NP_937971.1	VP3			(1921, 2643)	8126	241	(990, 1054), (1075, 1076), (1092, 1102), (1121, 1124), (1463, 1463), (1478, 1480)	(957, 1131), (1390, 1485), (1554, 1555), (1914, 1916), (1940, 1942), (2281, 2289), (2311, 2311), (2494, 2496), (2637, 2665), (2690, 2699), (2934, 2937), (2951, 2954), (5046, 5048), (6946, 6980)
GCF_000856165.1	Sapelovirus B	Picornaviridae	NC_004451.1	NP_937970.1	VP2			(1207, 1920)	8126	238	(919, 920), (934, 941), (1392, 1416), (2344, 2347), (2399, 2431), (3105, 3106), (4847, 4861)	(915, 959), (992, 998), (1013, 1014), (1314, 1320), (1386, 1439), (2311, 2330), (2342, 2353), (2367, 2460), (2908, 2913), (2979, 2989), (3024, 3035), (3058, 3060), (3074, 3112), (4837, 4899), (7312, 7336)
GCF_000856165.1	Sapelovirus B	Picornaviridae	NC_004451.1	NP_937969.1	VP4			(1006, 1206)	8126	67	(739, 783), (1096, 1098), (1553, 1568), (1649, 1651), (2641, 2648), (2660, 2668), (5117, 5130)	(693, 716), (727, 787), (798, 800), (1076, 1102), (1168, 1201), (1532, 1584), (1634, 1673), (1889, 1889), (1990, 1993), (2021, 2021), (2432, 2433), (2584, 2588), (2629, 2701), (5090, 5137), (6814, 6840), (6959, 6959), (6972, 6972), (7074, 7087), (7102, 7103)
GCF_000856205.1	Avastrovirus 3	Astroviridae	NC_005790.1	NP_987088.1	capsid protein			(4955, 7126)	7355	724	(2727, 2735), (6014, 6026), (6042, 6070)	(2679, 2768), (3141, 3143), (3392, 3427), (3544, 3557), (3580, 3582), (4001, 4012), (4025, 4045), (4163, 4190), (5478, 5479), (5714, 5715), (6010, 6071)
GCF_000856225.1	Humulus japonicus latent virus	Bromoviridae	NC_006066.1	YP_054425.1	coat protein			(988, 1725)	1938	246	(420, 423), (528, 535)	(418, 455), (512, 541)
GCF_000856225.1	Humulus japonicus latent virus	Bromoviridae	NC_006065.1	YP_054425.1	coat protein			-	2810	246	(1573, 1579), (1615, 1627)	(832, 835), (1013, 1019), (1086, 1090), (1224, 1239), (1390, 1409), (1569, 1595), (1613, 1630), (1940, 1949)
GCF_000856225.1	Humulus japonicus latent virus	Bromoviridae	NC_006064.1	YP_054425.1	coat protein			-	3382	246	(2433, 2434), (2450, 2452), (2553, 2577)	(1804, 1808), (1824, 1825), (1984, 1987), (2399, 2486), (2541, 2600), (2733, 2734), (2823, 2825)
GCF_000856325.1	Panicum mosaic virus	Tombusviridae	NC_002598.1	NP_068346.1	26 kDa capsid protein			(3272, 3997)	4326	242	(848, 866), (1798, 1804), (1881, 1887), (3036, 3037)	(835, 869), (1767, 1810), (1854, 1856), (1876, 1896), (3027, 3040), (3180, 3188), (3230, 3239), (3254, 3274), (3376, 3380), (3607, 3645), (3783, 3786)
GCF_000856365.1	Garlic virus X	Alphaflexiviridae	NC_001800.1	NP_044575.1	coat protein			(6875, 7603)	8106	243	(1539, 1615)	(1331, 1342), (1427, 1459), (1475, 1482), (1521, 1749), (2841, 2904), (3192, 3205), (3217, 3250)
GCF_000856405.1	Cactus virus X	Alphaflexiviridae	NC_002815.2	NP_148784.1	coat protein			(5840, 6511)	6614	224	(2322, 2371), (2396, 2410)	(1882, 1887), (1913, 1936), (2166, 2213), (2235, 2247), (2273, 2423), (2919, 2941), (6166, 6198)
GCF_000856625.1	Watermelon mosaic virus	Potyviridae	NC_006262.1	YP_077277.1	coat protein			(8941, 9783)	10035	281	(6203, 6217), (8937, 8938), (8968, 8985), (9329, 9393)	(635, 643), (654, 668), (690, 708), (880, 885), (1118, 1128), (1152, 1159), (1239, 1244), (1339, 1345), (1359, 1387), (2137, 2144), (3053, 3056), (3780, 3802), (5837, 5839), (5970, 5972), (5986, 5993), (6199, 6243), (6327, 6327), (6375, 6417), (6435, 6446), (6460, 6462), (6638, 6652), (7697, 7697), (8912, 9030), (9045, 9057), (9255, 9261), (9308, 9396)
GCF_000856705.1	Agropyron mosaic virus	Potyviridae	NC_005903.1	YP_054401.1	coat protein			(8364, 9365)	9540	334	(1338, 1350), (1390, 1394), (1481, 1502), (1515, 1520), (3345, 3370), (8190, 8193), (8327, 8331), (8407, 8414)	(613, 614), (1112, 1117), (1226, 1240), (1326, 1399), (1438, 1447), (1461, 1526), (1612, 1615), (3092, 3114), (3341, 3379), (3445, 3445), (3710, 3724), (5221, 5231), (5828, 5831), (8094, 8120), (8181, 8209), (8302, 8364), (8387, 8447), (8636, 8648)
GCF_000856725.1	Potato leafroll virus	Solemoviridae	NC_001747.1	NP_056749.1	coat protein			(3693, 4316)	5987	208	(1698, 1723), (1743, 1768), (4069, 4070), (5234, 5235)	(1670, 1824), (1911, 1920), (2062, 2073), (2216, 2219), (4019, 4035), (4051, 4080), (4093, 4093), (4487, 4502), (5230, 5255)
GCF_000856745.1	Plantago asiatica mosaic virus	Alphaflexiviridae	NC_003849.1	NP_620840.1	capsid protein			(5376, 5996)	6128	207	(1875, 1930)	(342, 354), (369, 381), (524, 537), (549, 563), (647, 691), (1680, 1701), (1717, 1731), (1745, 1780), (1793, 1808), (1863, 1957), (2214, 2238), (2252, 2265), (2304, 2306)
GCF_000856765.2	Carnation Italian ringspot virus	Tombusviridae	NC_003500.3	NP_612582.2	capsid protein			(2648, 3805)	4763	386	(3246, 3247), (3324, 3360)	(3196, 3258), (3271, 3391), (3403, 3408)
GCF_000856785.1	Oat chlorotic stunt virus	Tombusviridae	NC_003633.1	NP_619753.1	coat protein (p48)			(2483, 3844)	4114	454	(2217, 2218), (2237, 2243), (2343, 2344), (2382, 2382), (2552, 2565)	(2168, 2173), (2202, 2246), (2259, 2260), (2339, 2385), (2487, 2487), (2538, 2571), (2831, 2834), (3172, 3193)
GCF_000856825.1	Physalis mottle virus	Tymoviridae	NC_003634.1	NP_619757.1	coat protein			(5958, 6521)	6673	188	(1986, 2006), (2198, 2202), (2222, 2243), (2255, 2255), (2271, 2282), (2301, 2305)	(1835, 1849), (1963, 2067), (2153, 2153), (2193, 2326), (2339, 2349), (2655, 2703)
GCF_000856845.1	Japanese iris necrotic ring virus	Tombusviridae	NC_002187.1	NP_038458.1	capsid protein (p38)			(2685, 3740)	4014	352	(2761, 2810)	(795, 811), (2722, 2722), (2742, 2856), (2894, 2909), (3193, 3195), (3226, 3243)
GCF_000856865.1	Sorghum mosaic virus	Potyviridae	NC_004035.1	NP_734092.1	coat protein			(8424, 9386)	9624	321	(797, 815), (829, 834), (7112, 7114), (8524, 8526), (8873, 8935)	(513, 518), (540, 546), (570, 606), (691, 724), (786, 841), (1489, 1490), (2777, 2812), (2831, 2832), (3123, 3171), (4533, 4548), (4564, 4565), (5606, 5607), (6052, 6053), (7075, 7076), (7088, 7142), (8498, 8537), (8678, 8682), (8793, 8817), (8863, 8938)
GCF_000856925.1	Maize chlorotic mottle virus	Tombusviridae	NC_003627.1	NP_619722.1	coat protein			(3384, 4091)	4437	236	(2758, 2777), (2797, 2812)	(2561, 2566), (2585, 2622), (2635, 2637), (2723, 2827), (2840, 2853), (3016, 3037), (3708, 3713)
GCF_000856945.1	Varroa destructor virus 1	Iflaviridae	NC_006494.1	YP_145791.1	polyprotein	(928, 1139)	CRPV_capsid	(3899, 4534)	10112	212	(501, 506), (538, 547), (1102, 1122), (5158, 5159), (5954, 5956), (6064, 6088), (6100, 6120), (8566, 8579)	(350, 360), (489, 511), (524, 554), (592, 593), (683, 688), (899, 921), (1092, 1153), (1196, 1198), (1210, 1247), (1660, 1666), (2493, 2495), (2528, 2540), (5154, 5170), (5941, 5966), (6033, 6036), (6058, 6137), (6151, 6155), (6169, 6172), (6186, 6208), (7042, 7049), (7134, 7155), (7279, 7279), (8136, 8154), (8528, 8544), (8556, 8584), (8709, 8728), (9350, 9351)
GCF_000857065.1	Tobacco necrosis virus A	Tombusviridae	NC_001777.1	NP_056828.1	coat protein			(2613, 3440)	3684	276	(2308, 2315), (2615, 2633)	(1033, 1044), (2047, 2048), (2287, 2325), (2572, 2653), (2680, 2689)
GCF_000857165.1	Strawberry latent ringspot virus	Secoviridae	NC_006965.1	YP_227375.1	large coat protein			(1411, 2574)	3842	388	(674, 708)	(666, 721), (998, 1030), (1072, 1073), (1196, 1209), (1486, 1502), (1528, 1530), (1569, 1569), (1677, 1686), (2011, 2017)
GCF_000857165.1	Strawberry latent ringspot virus	Secoviridae	NC_006965.1	YP_227376.1	small coat protein			(2575, 3279)	3842	235	(389, 395), (973, 996), (1563, 1566)	(384, 408), (569, 577), (592, 600), (952, 1018), (1255, 1255), (1270, 1278), (1420, 1431), (1534, 1569)
GCF_000857165.1	Strawberry latent ringspot virus	Secoviridae	NC_006964.1	YP_227375.1	large coat protein			-	7496	388	(3606, 3654), (5108, 5133)	(1107, 1107), (1501, 1510), (1667, 1668), (3297, 3307), (3593, 3682), (3785, 3787), (3871, 3894), (5088, 5145), (5207, 5288), (5310, 5329), (5408, 5414), (5518, 5518), (5698, 5700), (5881, 5896)
GCF_000857165.1	Strawberry latent ringspot virus	Secoviridae	NC_006964.1	YP_227376.1	small coat protein			-	7496	235	(1359, 1380), (3343, 3355), (3374, 3374), (3541, 3575), (5187, 5203)	(1248, 1256), (1285, 1287), (1346, 1404), (1562, 1564), (3330, 3441), (3523, 3606), (5041, 5045), (5063, 5072), (5183, 5226), (5318, 5327), (5360, 5360), (5372, 5381), (5456, 5494)
GCF_000857245.1	Bean common mosaic virus	Potyviridae	NC_003397.1	NP_734122.1	coat protein			(8876, 9736)	9992	287	(6167, 6176), (8911, 8939), (9275, 9332)	(1579, 1582), (3307, 3369), (3689, 3713), (4022, 4023), (4323, 4327), (5852, 5856), (6025, 6032), (6143, 6191), (6257, 6318), (6558, 6560), (6571, 6581), (8665, 8671), (8792, 8803), (8882, 8971), (9036, 9076), (9158, 9190), (9272, 9337)
GCF_000857725.1	Yellow fever virus	Flaviviridae	NC_002031.1	NP_775999.1	anchored core protein C			(119, 481)	10862	121	(1711, 1719), (8544, 8574), (9319, 9351), (9998, 10014), (10290, 10308)	(633, 634), (1379, 1406), (1704, 1732), (1743, 1767), (1784, 1809), (1884, 1900), (3940, 3984), (8531, 8592), (8613, 8645), (8656, 8665), (8707, 8737), (9308, 9377), (9980, 10044), (10127, 10134), (10250, 10327), (10373, 10401)
GCF_000857725.1	Yellow fever virus	Flaviviridae	NC_002031.1	NP_775998.1	core protein C			(119, 421)	10862	101	(1350, 1370), (1683, 1684), (1755, 1772), (5061, 5064), (8515, 8536), (8593, 8594), (9279, 9320), (9976, 9982), (10266, 10276)	(183, 207), (260, 261), (280, 293), (777, 780), (1077, 1090), (1101, 1102), (1334, 1380), (1676, 1693), (1749, 1789), (1805, 1809), (1858, 1860), (2033, 2035), (2530, 2539), (3197, 3204), (3915, 3952), (5054, 5069), (5545, 5547), (5779, 5781), (6003, 6014), (7052, 7053), (7927, 7930), (7947, 7951), (7966, 7966), (7996, 8003), (8507, 8561), (8583, 8614), (8627, 8627), (8680, 8681), (8695, 8702), (…
GCF_000857745.1	Beet mild yellowing virus	Solemoviridae	NC_003491.1	NP_612216.1	coat protein			(3597, 4202)	5722	202	(1709, 1718), (1788, 1828)	(1699, 1836), (1897, 1903), (1993, 1999), (3928, 3929), (4068, 4117), (4257, 4279), (4291, 4298), (4350, 4353), (4366, 4392)
GCF_000857765.1	Grapevine virus B	Betaflexiviridae	NC_003602.1	NP_619657.1	coat protein			(6445, 7035)	7599	197	(3684, 3685), (3913, 3926), (4072, 4074), (4095, 4154)	(537, 550), (755, 766), (1034, 1035), (3517, 3551), (3667, 3701), (3723, 3730), (3883, 3932), (3943, 3955), (3973, 3974), (3992, 4036), (4050, 4166), (4313, 4331), (4356, 4371), (5664, 5687), (5796, 5796), (5810, 5810), (6405, 6405)
GCF_000857785.1	European brown hare syndrome virus	Caliciviridae	NC_002615.1	NP_786903.1	putative major capsid protein			(5289, 7010)	7442	574	(2238, 2272), (6153, 6180)	(1688, 1691), (2005, 2030), (2223, 2284), (2300, 2305), (2339, 2351), (2601, 2661), (2760, 2773), (3103, 3139), (3242, 3245), (3442, 3451), (3467, 3473), (6120, 6181)
GCF_000857805.1	Teschovirus A	Picornaviridae	NC_003985.1	NP_740350.1	VP2 protein			(912, 1748)	7117	279	(4760, 4792), (4822, 4863)	(3175, 3176), (3540, 3545), (3634, 3657), (3968, 3985), (4218, 4220), (4239, 4247), (4260, 4263), (4425, 4438), (4517, 4538), (4732, 4897), (4914, 4939), (4969, 4970), (5044, 5048), (5059, 5081), (5407, 5407), (5534, 5542)
GCF_000857805.1	Teschovirus A	Picornaviridae	NC_003985.1	NP_740352.1	VP1 protein			(2475, 3260)	7117	262	(4854, 4877), (4990, 5020), (5167, 5173)	(3572, 3596), (3613, 3631), (3672, 3673), (3855, 3864), (4324, 4331), (4647, 4654), (4812, 4813), (4835, 4899), (4937, 5037), (5109, 5199), (5212, 5214), (5245, 5247)
GCF_000857805.1	Teschovirus A	Picornaviridae	NC_003985.1	NP_740351.1	VP3 protein			(1749, 2474)	7117	242	(4839, 4910)	(2084, 2110), (3702, 3706), (4049, 4075), (4809, 5036), (5100, 5122), (5184, 5203)
GCF_000857805.1	Teschovirus A	Picornaviridae	NC_003985.1	NP_740349.1	VP4 protein			(690, 911)	7117	74	(1435, 1440), (1768, 1769), (3201, 3204), (3921, 3950), (4197, 4216), (5250, 5255)	(453, 478), (1333, 1366), (1423, 1446), (1733, 1742), (1764, 1782), (2118, 2132), (2467, 2473), (2638, 2658), (2871, 2906), (3170, 3215), (3913, 3958), (4192, 4240), (4501, 4501), (5000, 5016), (5039, 5044), (5242, 5263), (6177, 6177)
GCF_000857905.1	Dendrolimus punctatus virus	Alphatetraviridae	NC_005899.1	YP_025096.1	capsid protein p71			(374, 2302)	2490	643	(1309, 1309), (1322, 1324), (1366, 1366)	(1227, 1237), (1308, 1324), (1364, 1367)
GCF_000857905.1	Dendrolimus punctatus virus	Alphatetraviridae	NC_005898.1	YP_025096.1	capsid protein p71			-	5492	643	(2507, 2540), (2740, 2746), (2993, 2993)	(2485, 2549), (2623, 2640), (2733, 2797), (2953, 2971), (2987, 2999)
GCF_000858065.1	Cucumber vein yellowing virus	Potyviridae	NC_006941.1	YP_308886.1	coat protein			(8435, 9511)	9751	359	(943, 990), (1408, 1415), (8943, 8952), (8975, 9001)	(803, 803), (814, 841), (874, 876), (920, 1018), (1147, 1153), (1181, 1188), (1218, 1221), (1385, 1437), (5970, 5978), (6226, 6230), (6483, 6485), (6674, 6682), (6827, 6828), (8448, 8453), (8570, 8586), (8598, 8672), (8684, 8712), (8732, 8753), (8833, 8843), (8937, 9005)
GCF_000858145.1	Citrus sudden death-associated virus	Tymoviridae	NC_006950.1	YP_224294.1	capsid protein			(6028, 6672)	6820	215	(475, 490), (668, 718)	(440, 588), (615, 730), (801, 802), (814, 836), (847, 860), (980, 1002)
GCF_000858145.1	Citrus sudden death-associated virus	Tymoviridae	NC_006950.1	YP_224219.1	21 kDa capsid protein			(6082, 6672)	6820	197	(428, 436), (686, 741)	(407, 471), (485, 580), (592, 608), (643, 749), (841, 882), (1008, 1011)
GCF_000858245.1	Scallion mosaic virus	Potyviridae	NC_003399.1	NP_734132.1	coat protein			(8279, 9112)	9324	278	(3033, 3034), (4493, 4494), (7929, 7943), (8332, 8362), (8381, 8384), (8680, 8724)	(728, 741), (1033, 1072), (1203, 1205), (1787, 1811), (2922, 2923), (3015, 3052), (3063, 3105), (3412, 3427), (4460, 4499), (5546, 5547), (6003, 6003), (6168, 6169), (7218, 7220), (7520, 7532), (7623, 7641), (7922, 7957), (8311, 8390), (8670, 8727)
GCF_000858325.1	Erbovirus A	Picornaviridae	NC_003983.1	NP_740364.1	VP1			(3220, 4191)	8828	324	(2058, 2079), (6547, 6547), (6837, 6837), (6882, 6890), (6956, 7005)	(1454, 1509), (1832, 1856), (1969, 1969), (2006, 2085), (5247, 5268), (5411, 5425), (6489, 6558), (6813, 6894), (6944, 7015)
GCF_000858325.1	Erbovirus A	Picornaviridae	NC_003983.1	NP_740362.1	VP2			(1765, 2532)	8828	256	(2118, 2137), (2216, 2241), (4954, 4956), (6757, 6783), (7025, 7029)	(1354, 1355), (1553, 1577), (1759, 1789), (1803, 1825), (2005, 2011), (2116, 2155), (2170, 2172), (2205, 2245), (4932, 4964), (5158, 5162), (5491, 5505), (6458, 6479), (6590, 6613), (6685, 6686), (6698, 6725), (6753, 6808), (6883, 6886), (7009, 7053), (7131, 7150)
GCF_000858325.1	Erbovirus A	Picornaviridae	NC_003983.1	NP_740363.1	VP3			(2533, 3219)	8828	229	(1911, 1915), (2188, 2200), (6760, 6779), (6793, 6807), (6968, 7017), (7028, 7035)	(1332, 1334), (1753, 1755), (1768, 1775), (1858, 1876), (1894, 1925), (2141, 2207), (5020, 5043), (5063, 5079), (5107, 5119), (6346, 6346), (6374, 6376), (6617, 6659), (6749, 6839), (6944, 7044), (7159, 7162), (7712, 7724)
GCF_000858325.1	Erbovirus A	Picornaviridae	NC_003983.1	NP_740361.1	VP4			(1552, 1764)	8828	71	(3027, 3038), (3195, 3212), (4471, 4497), (7207, 7241), (8650, 8654)	(514, 548), (938, 942), (1524, 1533), (1806, 1815), (2197, 2199), (3019, 3050), (3188, 3229), (3362, 3384), (4245, 4261), (4454, 4513), (5146, 5187), (5640, 5642), (6020, 6045), (6471, 6484), (7191, 7251), (7570, 7578), (8606, 8665)
GCF_000858345.1	Mint virus 1	Closteroviridae	NC_006944.1	YP_224096.1	coat protein			(13477, 14079)	15450	201	(2115, 2128), (12552, 12563), (12770, 12781), (13141, 13184), (13508, 13526), (13806, 13807), (13889, 13905), (15041, 15085)	(2105, 2142), (2200, 2205), (2323, 2323), (6397, 6405), (6494, 6496), (7008, 7010), (7274, 7278), (7295, 7308), (7427, 7430), (11534, 11542), (11728, 11744), (12058, 12067), (12357, 12382), (12460, 12471), (12542, 12705), (12717, 12791), (12804, 12811), (12823, 12832), (13042, 13075), (13134, 13194), (13499, 13546), (13583, 13635), (13696, 13711), (13785, 13809), (13882, 13918), (13978, 13995), (…
GCF_000858365.1	Pelargonium necrotic spot virus	Tombusviridae	NC_005285.1	NP_945116.1	coat protein			(2650, 3783)	4744	378	(2746, 2748), (3187, 3194), (3209, 3247)	(1608, 1608), (1623, 1624), (2709, 2761), (3096, 3118), (3185, 3273), (3295, 3304), (3345, 3347), (3918, 3921), (3932, 3934)
GCF_000858665.1	Yokose virus	Flaviviridae	NC_005039.1	NP_872627.1	polyprotein	(27, 111)	Flavi_capsid	(229, 483)	10857	85	(159, 265), (1888, 1902)	(159, 302), (325, 333), (1433, 1463), (1651, 1658), (1677, 1678), (1766, 1804), (1853, 1950), (1980, 1984), (2930, 2954), (2965, 2973), (5780, 5799), (5817, 5838), (5883, 5883), (6310, 6312), (6344, 6362), (6383, 6395), (6415, 6441), (6464, 6472), (6495, 6527), (6543, 6545), (8128, 8129), (9482, 9483), (9656, 9658), (9776, 9792), (10408, 10411), (10465, 10468), (10489, 10496)
GCF_000858685.1	Fragaria chiloensis latent virus	Bromoviridae	NC_006568.1	YP_164805.1	coat protein			(1316, 1972)	2484	219	(704, 706), (1076, 1083), (1250, 1251), (1659, 1663)	(366, 371), (411, 413), (691, 707), (1075, 1091), (1124, 1127), (1193, 1201), (1242, 1253), (1632, 1645), (1658, 1673)
GCF_000858685.1	Fragaria chiloensis latent virus	Bromoviridae	NC_006567.1	YP_164805.1	coat protein			-	2570	219	(1350, 1365), (1574, 1577)	(1030, 1040), (1204, 1207), (1241, 1251), (1273, 1274), (1315, 1327), (1345, 1373), (1385, 1386), (1486, 1487), (1529, 1538), (1553, 1579)
GCF_000858685.1	Fragaria chiloensis latent virus	Bromoviridae	NC_006566.1	YP_164805.1	coat protein			-	3431	219	(2041, 2043), (2336, 2365), (2643, 2644), (2676, 2680), (2988, 2988)	(1030, 1049), (1227, 1228), (2039, 2045), (2223, 2227), (2315, 2321), (2332, 2372), (2610, 2611), (2638, 2648), (2660, 2688), (2971, 2974), (2985, 2999), (3027, 3029)
GCF_000858765.1	Human coronavirus HKU1	Coronaviridae	NC_006577.2	YP_173242.1	nucleocapsid phosphoprotein			(28320, 29642)	29926	441	(28655, 28668), (28757, 28846), (28910, 29005), (29074, 29173), (29222, 29234)	(12482, 12502), (12575, 12632), (15300, 15404), (17220, 17223), (17240, 17284), (17369, 17473), (17514, 17545), (17560, 17573), (17624, 17636), (17649, 17650), (17688, 17760), (17887, 17907), (17941, 17947), (17961, 18001), (18187, 18232), (18287, 18344), (18592, 18600), (18613, 18667), (18770, 18773), (19526, 19574), (19607, 19607), (22628, 22659), (28141, 28156), (28177, 28194), (28501, 29234)
GCF_000858765.1	Human coronavirus HKU1	Coronaviridae	NC_006577.2	YP_173243.1	nucleocapsid phosphoprotein 2			(28342, 28956)	29926	205	(6669, 6745), (6809, 6827), (6908, 6912), (8545, 8570), (8586, 8599), (11002, 11002), (15138, 15149), (17131, 17132), (17899, 17914), (17928, 17955), (17968, 17969), (17981, 17990), (18023, 18028), (18051, 18112), (19495, 19496), (19508, 19511), (26557, 26562), (26575, 26604)	(1032, 1033), (2019, 2056), (6649, 6650), (6662, 6751), (6797, 6854), (6871, 6925), (8471, 8475), (8504, 8632), (10023, 10039), (10110, 10110), (10968, 11023), (11042, 11048), (12293, 12318), (12398, 12403), (12750, 12765), (14643, 14654), (14679, 14746), (14760, 14763), (15047, 15110), (15125, 15167), (15180, 15189), (16017, 16034), (16099, 16120), (16467, 16468), (16735, 16749), (17117, 17144),…
GCF_000858825.1	Hydrangea ringspot virus	Alphaflexiviridae	NC_006943.1	YP_224088.1	coat protein			(5389, 6063)	6185	225	(4616, 4653), (5200, 5213), (5726, 5730)	(369, 374), (654, 700), (1227, 1235), (4605, 4677), (4698, 4736), (5184, 5235), (5360, 5392), (5705, 5748)
GCF_000858865.1	Olive mild mosaic virus	Tombusviridae	NC_006939.1	YP_224020.1	coat protein			(2636, 3442)	3683	269	(2618, 2652)	(1940, 1940), (2302, 2310), (2490, 2503), (2587, 2705)
GCF_000858905.1	Blackberry yellow vein-associated virus	Closteroviridae	NC_006962.2	YP_227364.1	p28	(71, 253)	Closter_coat	-	7800	183	(315, 355), (2875, 2889), (6751, 6752), (6763, 6780)	(306, 373), (424, 446), (460, 467), (597, 605), (619, 657), (671, 680), (2240, 2253), (2265, 2265), (2852, 2905), (4219, 4228), (4671, 4672), (4693, 4700), (4712, 4727), (5040, 5075), (5346, 5357), (5674, 5677), (5942, 5944), (6491, 6501), (6521, 6542), (6576, 6577), (6745, 6796)
GCF_000858905.1	Blackberry yellow vein-associated virus	Closteroviridae	NC_006962.2	YP_227365.1	p77	(492, 667)	Closter_coat	-	7800	176	(382, 396), (538, 578), (590, 596), (4637, 4649)	(299, 302), (341, 430), (516, 605), (2602, 2608), (2643, 2646), (2827, 2849), (3042, 3046), (4360, 4396), (4408, 4431), (4620, 4677), (4927, 4941), (4954, 4961)
GCF_000858905.1	Blackberry yellow vein-associated virus	Closteroviridae	NC_006963.2	YP_227364.1	p28	(71, 253)	Closter_coat	(4475, 5023)	7916	183	(5016, 5053), (5158, 5162), (5216, 5217), (6125, 6151), (7472, 7480)	(1068, 1078), (4187, 4189), (4202, 4207), (4462, 4482), (5005, 5065), (5142, 5239), (5251, 5253), (6119, 6176), (6304, 6341), (7101, 7114), (7353, 7353), (7374, 7397), (7437, 7443), (7464, 7498), (7509, 7520), (7606, 7611)
GCF_000858905.1	Blackberry yellow vein-associated virus	Closteroviridae	NC_006963.2	YP_227365.1	p77	(492, 667)	Closter_coat	(6477, 7004)	7916	176	(4382, 4394), (5965, 5967), (6195, 6212), (6399, 6401), (7572, 7618)	(2197, 2208), (4353, 4403), (4767, 4793), (5263, 5270), (5617, 5617), (5947, 5983), (6177, 6232), (6261, 6264), (6362, 6376), (6388, 6424), (6518, 6524), (7267, 7269), (7290, 7313), (7461, 7463), (7481, 7490), (7501, 7510), (7550, 7621)
GCF_000858925.1	Apricot pseudo-chlorotic leaf spot virus	Betaflexiviridae	NC_006946.1	YP_224132.1	22 kDa protein	(7, 193)	Tricho_coat	(6773, 7333)	7494	187	(314, 319), (1714, 1714), (1794, 1804), (1822, 1853), (2350, 2355), (4519, 4519), (6587, 6598)	(312, 325), (341, 353), (1552, 1579), (1590, 1593), (1710, 1723), (1748, 1769), (1791, 1857), (1873, 1894), (1925, 1928), (2123, 2123), (2333, 2374), (2453, 2481), (3614, 3617), (3869, 3870), (3885, 3885), (3976, 4003), (4516, 4544), (4788, 4796), (6354, 6358), (6456, 6458), (6470, 6477), (6558, 6604)
GCF_000858985.1	Leek yellow stripe virus	Potyviridae	NC_004011.1	NP_734102.1	coat protein			(8683, 9546)	10142	288	(1618, 1634), (5267, 5300), (9027, 9027), (9072, 9139)	(658, 708), (1002, 1013), (1044, 1047), (1217, 1226), (1240, 1240), (1612, 1644), (1721, 1723), (1984, 1994), (2005, 2007), (2871, 2872), (2883, 2891), (2903, 2919), (5242, 5310), (5621, 5652), (5697, 5718), (6175, 6187), (6216, 6217), (8648, 8663), (8676, 8676), (8989, 9145)
GCF_000859005.1	Grapevine fleck virus	Tymoviridae	NC_003347.1	NP_542613.1	coat protein			(6367, 7056)	7564	230	(697, 715), (779, 798), (809, 828), (2598, 2605), (4480, 4480), (4592, 4593)	(630, 750), (771, 851), (2565, 2622), (2646, 2652), (4475, 4492), (4575, 4635), (4690, 4707)
GCF_000859105.1	Hibiscus chlorotic ringspot virus	Tombusviridae	NC_003608.1	NP_619676.1	coat protein			(2590, 3624)	3911	345	(2317, 2327), (3088, 3109)	(2305, 2331), (2586, 2612), (2625, 2664), (2685, 2688), (3078, 3126)
GCF_000859505.1	Apple stem grooving virus	Betaflexiviridae	NC_001749.2	NP_044335.1	241k polyprotein	(1881, 2099)	Tricho_coat	(5676, 6332)	6495	219	(1621, 1631), (1740, 1780), (1799, 1800), (2909, 2911)	(1427, 1483), (1598, 1654), (1722, 1813), (1914, 1932), (2885, 2937), (3697, 3715), (4826, 4833)
GCF_000859525.1	Calicivirus isolate TCG	Caliciviridae	NC_006875.1	YP_213938.1	VP2 minor capsid protein			(6709, 7383)	7453	225	(449, 458), (1484, 1516), (1979, 2015), (2212, 2217), (2490, 2491)	(421, 421), (433, 461), (1479, 1537), (1659, 1665), (1783, 1795), (1877, 1908), (1972, 2025), (2080, 2082), (2177, 2230), (2486, 2499), (4904, 4932), (5405, 5406), (5812, 5838), (5888, 5891), (5905, 5905), (6831, 6838), (6860, 6897)
GCF_000859565.1	Cherry rasp leaf virus	Secoviridae	NC_006272.1	YP_081446.1	coat protein VP25			(1412, 2068)	3315	219	(1240, 1266), (1354, 1363)	(1187, 1189), (1225, 1283), (1341, 1420), (1490, 1492)
GCF_000859565.1	Cherry rasp leaf virus	Secoviridae	NC_006272.1	YP_081448.1	coat protein VP24			(2594, 3172)	3315	193	(1265, 1287), (1359, 1373)	(1182, 1202), (1222, 1293), (1312, 1378)
GCF_000859565.1	Cherry rasp leaf virus	Secoviridae	NC_006272.1	YP_081447.1	coat protein VP20			(2069, 2593)	3315	175	(1311, 1317), (2033, 2059)	(1124, 1130), (1144, 1147), (1283, 1328), (1666, 1677), (2014, 2018), (2030, 2063), (2213, 2221), (2383, 2395), (2409, 2417), (2677, 2688)
GCF_000859565.1	Cherry rasp leaf virus	Secoviridae	NC_006271.1	YP_081446.1	coat protein VP25			-	7034	219	(2585, 2585), (3363, 3379), (4258, 4263), (4276, 4287), (5670, 5700), (5790, 5794), (5810, 5810)	(1677, 1677), (1764, 1791), (2579, 2590), (2747, 2753), (3217, 3238), (3353, 3385), (3491, 3491), (3528, 3534), (3691, 3702), (3904, 3907), (4253, 4289), (4686, 4702), (4782, 4786), (5397, 5414), (5564, 5568), (5667, 5721), (5769, 5827), (5838, 5838), (6255, 6267)
GCF_000859565.1	Cherry rasp leaf virus	Secoviridae	NC_006271.1	YP_081448.1	coat protein VP24			-	7034	193	(1785, 1805), (3156, 3162), (4311, 4313), (5707, 5714), (5726, 5749)	(1781, 1834), (2707, 2716), (3146, 3175), (3331, 3345), (3428, 3432), (3510, 3513), (3550, 3564), (3588, 3588), (3877, 3885), (4237, 4239), (4283, 4317), (4397, 4423), (4686, 4698), (4712, 4716), (5551, 5584), (5693, 5753), (5829, 5863), (5955, 5959), (6410, 6411)
GCF_000859565.1	Cherry rasp leaf virus	Secoviridae	NC_006271.1	YP_081447.1	coat protein VP20			-	7034	175	(1655, 1670), (2487, 2489), (3438, 3440), (5589, 5637), (6600, 6604)	(1642, 1681), (1749, 1772), (2467, 2472), (2483, 2507), (2821, 2834), (3139, 3149), (3408, 3458), (3546, 3554), (3621, 3623), (3696, 3703), (4433, 4434), (4728, 4735), (5579, 5646), (5705, 5763), (6241, 6265), (6486, 6486), (6589, 6610)
GCF_000859605.1	Kyuri green mottle mosaic virus	Virgaviridae	NC_003610.1	NP_619687.1	coat Protein			(5866, 6348)	6514	161	(1284, 1304), (3062, 3082), (3105, 3110), (3325, 3348)	(273, 279), (949, 954), (965, 969), (1273, 1321), (2040, 2088), (2844, 2927), (3050, 3121), (3306, 3359), (4390, 4393)
GCF_000859645.1	Pepper mild mottle virus	Virgaviridae	NC_003630.1	NP_619743.1	coat protein			(5685, 6155)	6357	157	(267, 267), (3739, 3756), (3898, 3913), (4033, 4049), (4224, 4232)	(267, 299), (317, 341), (355, 363), (3728, 3775), (3869, 3873), (3885, 3926), (4008, 4069), (4099, 4124), (4136, 4153), (4212, 4241), (4447, 4463)
GCF_000859705.1	Mint virus X	Alphaflexiviridae	NC_006948.1	YP_224138.1	coat protein			(5107, 5790)	5914	228	(375, 376), (1134, 1182)	(374, 397), (474, 518), (604, 645), (662, 712), (951, 976), (1125, 1217), (1228, 1230)
GCF_000859825.1	Pothos latent virus	Tombusviridae	NC_000939.2	YP_009032636.1	capsid protein			(2375, 3493)	4415	373	(2917, 2919), (2930, 2964)	(2903, 2970), (3178, 3185), (3282, 3295), (3322, 3326), (3344, 3349), (3415, 3443), (3467, 3527), (3715, 3719)
GCF_000859845.1	Zucchini green mottle mosaic virus	Virgaviridae	NC_003878.1	NP_624339.1	coat Protein			(5865, 6347)	6513	161	(273, 284), (963, 970), (2232, 2238), (3067, 3076), (3107, 3113), (3355, 3356), (4728, 4736), (4752, 4755)	(273, 291), (951, 974), (1133, 1134), (1276, 1277), (1299, 1321), (2229, 2246), (2362, 2365), (2890, 2895), (2916, 2925), (2941, 2946), (3052, 3128), (3140, 3158), (3176, 3184), (3259, 3266), (3338, 3374), (3498, 3498), (3617, 3621), (4722, 4758)
GCF_000859905.1	Odontoglossum ringspot virus	Virgaviridae	NC_001728.1	NP_056812.1	18KDa coat protein			(5728, 6201)	6618	158	(269, 294), (1914, 1936), (2071, 2088)	(269, 306), (1655, 1676), (1888, 1949), (2039, 2112), (2859, 2862), (3744, 3752), (3763, 3763), (3926, 3944), (4101, 4123), (5472, 5498), (5993, 5994), (6007, 6015), (6033, 6053)
GCF_000859945.1	Galinsoga mosaic virus	Tombusviridae	NC_001818.1	NP_044736.1	capsid protein			(2546, 3565)	3803	340	(2341, 2349), (2361, 2378)	(2304, 2451)
GCF_000860025.1	Chilli veinal mottle virus	Potyviridae	NC_005778.1	NP_982344.1	coat protein			(8567, 9427)	9711	287	(1516, 1526), (4218, 4221), (8966, 9042)	(1505, 1558), (1717, 1736), (3102, 3152), (3177, 3194), (3213, 3234), (3264, 3269), (4180, 4233), (4670, 4677), (5140, 5141), (5458, 5509), (5934, 5981), (8871, 8876), (8915, 8922), (8951, 9062)
GCF_000860305.1	Grapevine fanleaf virus	Secoviridae	NC_003623.1	NP_619706.1	hypothetical protein	(771, 940)	Nepo_coat	(2543, 3052)	3774	170	(2334, 2340), (2356, 2359), (2456, 2470), (2768, 2770), (2798, 2800), (3388, 3392)	(2216, 2222), (2301, 2361), (2447, 2482), (2493, 2494), (2767, 2772), (2796, 2808), (3084, 3096), (3150, 3170), (3370, 3394)
GCF_000860305.1	Grapevine fanleaf virus	Secoviridae	NC_003623.1	NP_619707.1	hypothetical protein	(166, 335)	Nepo_coat	(2543, 3052)	3774	170	(2334, 2340), (2356, 2359), (2456, 2470), (2768, 2770), (2798, 2800), (3388, 3392)	(2216, 2222), (2301, 2361), (2447, 2482), (2493, 2494), (2767, 2772), (2796, 2808), (3084, 3096), (3150, 3170), (3370, 3394)
GCF_000860305.1	Grapevine fanleaf virus	Secoviridae	NC_003623.1	NP_619706.1	hypothetical protein	(947, 1105)	Nepo_coat_C	(3071, 3547)	3774	159	(2285, 2312), (3278, 3290)	(1247, 1249), (1887, 1888), (2064, 2087), (2177, 2177), (2200, 2205), (2281, 2366), (2438, 2442), (2470, 2489), (3276, 3304), (3317, 3332)
GCF_000860305.1	Grapevine fanleaf virus	Secoviridae	NC_003623.1	NP_619707.1	hypothetical protein	(342, 500)	Nepo_coat_C	(3071, 3547)	3774	159	(2285, 2312), (3278, 3290)	(1247, 1249), (1887, 1888), (2064, 2087), (2177, 2177), (2200, 2205), (2281, 2366), (2438, 2442), (2470, 2489), (3276, 3304), (3317, 3332)
GCF_000860305.1	Grapevine fanleaf virus	Secoviridae	NC_003623.1	NP_619706.1	hypothetical protein	(607, 697)	Nepo_coat_N	(2051, 2323)	3774	91	(252, 280), (305, 317)	(240, 330), (1992, 1992), (2095, 2098), (2194, 2194), (2205, 2218), (2345, 2348), (2369, 2406), (2459, 2459), (2473, 2511), (2895, 2900), (3245, 3246), (3339, 3342)
GCF_000860305.1	Grapevine fanleaf virus	Secoviridae	NC_003623.1	NP_619707.1	hypothetical protein	(2, 92)	Nepo_coat_N	(2051, 2323)	3774	91	(252, 280), (305, 317)	(240, 330), (1992, 1992), (2095, 2098), (2194, 2194), (2205, 2218), (2345, 2348), (2369, 2406), (2459, 2459), (2473, 2511), (2895, 2900), (3245, 3246), (3339, 3342)
GCF_000860305.1	Grapevine fanleaf virus	Secoviridae	NC_003615.1	NP_619706.1	hypothetical protein	(771, 940)	Nepo_coat	-	7342	170	(3392, 3398), (4974, 4988), (5197, 5218), (5383, 5411), (5441, 5441), (6880, 6886)	(1659, 1661), (3342, 3351), (3385, 3401), (4966, 5011), (5026, 5045), (5056, 5066), (5164, 5180), (5192, 5223), (5349, 5361), (5380, 5445), (5460, 5494), (5666, 5676), (5915, 5919), (6868, 6943), (6956, 6971)
GCF_000860305.1	Grapevine fanleaf virus	Secoviridae	NC_003615.1	NP_619707.1	hypothetical protein	(166, 335)	Nepo_coat	-	7342	170	(3392, 3398), (4974, 4988), (5197, 5218), (5383, 5411), (5441, 5441), (6880, 6886)	(1659, 1661), (3342, 3351), (3385, 3401), (4966, 5011), (5026, 5045), (5056, 5066), (5164, 5180), (5192, 5223), (5349, 5361), (5380, 5445), (5460, 5494), (5666, 5676), (5915, 5919), (6868, 6943), (6956, 6971)
GCF_000860305.1	Grapevine fanleaf virus	Secoviridae	NC_003615.1	NP_619706.1	hypothetical protein	(947, 1105)	Nepo_coat_C	-	7342	159	(3372, 3374), (5188, 5188), (5199, 5199), (5337, 5375), (6900, 6923)	(1647, 1651), (3216, 3218), (3230, 3249), (3360, 3404), (3417, 3425), (4242, 4244), (4385, 4386), (5001, 5060), (5177, 5205), (5322, 5396), (5418, 5420), (5450, 5452), (5635, 5652), (5860, 5887), (6140, 6142), (6886, 6943)
GCF_000860305.1	Grapevine fanleaf virus	Secoviridae	NC_003615.1	NP_619707.1	hypothetical protein	(342, 500)	Nepo_coat_C	-	7342	159	(3372, 3374), (5188, 5188), (5199, 5199), (5337, 5375), (6900, 6923)	(1647, 1651), (3216, 3218), (3230, 3249), (3360, 3404), (3417, 3425), (4242, 4244), (4385, 4386), (5001, 5060), (5177, 5205), (5322, 5396), (5418, 5420), (5450, 5452), (5635, 5652), (5860, 5887), (6140, 6142), (6886, 6943)
GCF_000860305.1	Grapevine fanleaf virus	Secoviridae	NC_003615.1	NP_619706.1	hypothetical protein	(607, 697)	Nepo_coat_N	-	7342	91	(309, 314), (329, 343), (5086, 5147)	(282, 360), (1648, 1666), (2352, 2352), (3143, 3143), (3275, 3275), (3307, 3315), (4115, 4122), (4688, 4706), (5064, 5206), (5228, 5231), (5244, 5253), (5529, 5569), (6018, 6019), (7002, 7013), (7031, 7042)
GCF_000860305.1	Grapevine fanleaf virus	Secoviridae	NC_003615.1	NP_619707.1	hypothetical protein	(2, 92)	Nepo_coat_N	-	7342	91	(309, 314), (329, 343), (5086, 5147)	(282, 360), (1648, 1666), (2352, 2352), (3143, 3143), (3275, 3275), (3307, 3315), (4115, 4122), (4688, 4706), (5064, 5206), (5228, 5231), (5244, 5253), (5529, 5569), (6018, 6019), (7002, 7013), (7031, 7042)
GCF_000860405.1	Beet ringspot virus	Secoviridae	NC_003694.1	NP_733980.1	capsid protein			(2799, 4358)	4662	520	(3549, 3586)	(1263, 1304), (2474, 2477), (2983, 2983), (2994, 3001), (3260, 3293), (3440, 3459), (3548, 3608)
GCF_000860405.1	Beet ringspot virus	Secoviridae	NC_003693.1	NP_733980.1	capsid protein			-	7362	520	(4705, 4706), (4898, 4947), (5387, 5387), (5849, 5856)	(4254, 4270), (4683, 4743), (4837, 4838), (4887, 4954), (5023, 5028), (5126, 5192), (5379, 5410), (5544, 5570), (5840, 5863), (6044, 6045)
GCF_000860425.1	Red clover mottle virus	Secoviridae	NC_003738.1	NP_733992.1	large capsid protein			(1509, 2636)	3543	376	(738, 738), (1033, 1059), (1200, 1201)	(725, 760), (867, 898), (1026, 1073), (1183, 1214)
GCF_000860425.1	Red clover mottle virus	Secoviridae	NC_003738.1	NP_733993.1	small capsid protein			(2637, 3278)	3543	214	(353, 365), (405, 423)	(353, 426), (616, 625), (836, 845), (1207, 1218), (1306, 1341), (1358, 1364), (1392, 1408)
GCF_000860425.1	Red clover mottle virus	Secoviridae	NC_003741.1	NP_733992.1	large capsid protein			-	6033	376	(2376, 2380), (2403, 2414), (3240, 3240), (3251, 3257), (3938, 3961), (5371, 5379)	(2361, 2421), (2823, 2859), (3232, 3263), (3498, 3499), (3933, 3967), (4396, 4409), (5187, 5194), (5220, 5220), (5320, 5397)
GCF_000860425.1	Red clover mottle virus	Secoviridae	NC_003741.1	NP_733993.1	small capsid protein			-	6033	214	(2017, 2033), (5046, 5048), (5069, 5071), (5091, 5101), (5405, 5432)	(2012, 2055), (2433, 2449), (2463, 2498), (2856, 2873), (3576, 3588), (3620, 3624), (3686, 3703), (3722, 3725), (5040, 5105), (5379, 5435), (5504, 5509)
GCF_000860445.1	Pea seed-borne mosaic virus	Potyviridae	NC_001671.1	NP_734428.1	coat protein			(8889, 9761)	9924	291	(637, 641), (988, 994), (8898, 8971), (9303, 9330)	(595, 654), (700, 710), (855, 863), (876, 936), (961, 1032), (1048, 1052), (1783, 1798), (4023, 4035), (5303, 5308), (5450, 5452), (7614, 7622), (8874, 8997), (9269, 9355)
GCF_000860465.1	Tomato ringspot virus	Secoviridae	NC_003839.2	NP_733973.1	capsid protein			(4036, 5721)	7271	562	(4848, 4901), (5255, 5265), (5277, 5278)	(4803, 4809), (4822, 4826), (4846, 4909), (5012, 5014), (5036, 5039), (5086, 5139), (5228, 5303), (5321, 5324), (5419, 5424), (5538, 5565), (5654, 5657), (5680, 5708), (5750, 5750), (5793, 5799), (5904, 5913), (6206, 6207), (6223, 6232)
GCF_000860485.1	Powassan virus	Flaviviridae	NC_003687.1	NP_775513.1	anchored core protein C			(112, 441)	10839	110	(5568, 5586), (8572, 8573), (9321, 9368), (9532, 9560), (10355, 10360)	(615, 625), (1169, 1215), (1406, 1413), (1871, 1925), (5559, 5618), (5803, 5804), (8560, 8618), (9309, 9394), (9508, 9511), (9526, 9586), (10143, 10154), (10167, 10178), (10192, 10238), (10310, 10312), (10336, 10395), (10443, 10453)
GCF_000860485.1	Powassan virus	Flaviviridae	NC_003687.1	NP_775512.1	core protein C			(112, 393)	10839	94	(2693, 2694), (5545, 5560), (9477, 9488), (9503, 9566), (10325, 10332), (10345, 10354)	(315, 316), (592, 601), (1152, 1157), (1172, 1190), (1382, 1391), (1994, 1997), (2026, 2028), (2063, 2113), (2686, 2706), (5534, 5591), (5815, 5869), (7052, 7055), (8547, 8550), (8581, 8591), (8615, 8622), (8665, 8667), (8692, 8728), (8793, 8796), (9298, 9311), (9335, 9338), (9444, 9572), (10285, 10289), (10303, 10374), (10387, 10393), (10524, 10533)
GCF_000860505.1	Hepatovirus A	Picornaviridae	NC_001489.1	NP_740552.1	1D VP1 mature peptide			(2208, 3107)	7478	300	(2333, 2343), (2651, 2689), (4439, 4449), (4545, 4563)	(1936, 1938), (2308, 2309), (2321, 2349), (2627, 2714), (2727, 2735), (3749, 3752), (4053, 4054), (4068, 4079), (4149, 4154), (4345, 4402), (4421, 4473), (4541, 4575), (4859, 4875), (4891, 4907), (6090, 6096)
GCF_000860505.1	Hepatovirus A	Picornaviridae	NC_001489.1	NP_740551.1	1C VP3 mature peptide			(1470, 2207)	7478	246	(2194, 2203), (2625, 2635), (4035, 4041), (4252, 4254), (4340, 4374)	(2149, 2153), (2173, 2176), (2190, 2207), (2243, 2244), (2275, 2292), (2581, 2582), (2620, 2663), (3752, 3753), (3764, 3773), (4010, 4013), (4025, 4063), (4140, 4140), (4180, 4180), (4194, 4201), (4227, 4260), (4332, 4405), (4438, 4446), (4458, 4459), (4474, 4493), (4512, 4518), (4561, 4579), (4654, 4658), (4703, 4708), (5879, 5887), (6054, 6061), (6986, 6988)
GCF_000860505.1	Hepatovirus A	Picornaviridae	NC_001489.1	NP_740550.1	1B VP2 mature peptide			(804, 1469)	7478	222	(2199, 2218), (3758, 3767), (3877, 3888), (4401, 4404), (4415, 4433), (6195, 6197)	(1144, 1145), (1667, 1675), (1841, 1863), (2195, 2245), (2677, 2692), (2925, 2933), (3755, 3778), (3838, 3843), (3854, 3896), (3907, 3910), (3948, 3961), (3972, 3982), (4395, 4437), (4731, 4758), (4780, 4782), (4971, 4977), (5954, 5973), (6191, 6201), (6293, 6295), (7015, 7043)
GCF_000860525.1	Pepper mottle virus	Potyviridae	NC_001517.1	NP_734436.1	coat protein			(8553, 9371)	9640	273	(6563, 6563), (8580, 8582), (8715, 8735), (8931, 8992)	(724, 742), (837, 838), (1408, 1416), (1490, 1493), (1537, 1539), (1559, 1581), (2449, 2453), (3071, 3077), (3223, 3230), (5824, 5858), (6073, 6077), (6204, 6206), (6323, 6334), (6531, 6573), (6818, 6824), (6895, 6924), (7038, 7071), (7146, 7160), (7315, 7322), (7492, 7494), (8570, 8640), (8696, 8738), (8847, 8861), (8925, 8994)
GCF_000860545.1	Sindbis virus	Togaviridae	NC_001547.1	NP_740673.1	capsid (c) protein			(7647, 8438)	11703	264	(7498, 7498), (7579, 7579), (7875, 7876), (8010, 8108), (8136, 8148), (8433, 8434)	(1663, 1677), (1699, 1704), (1946, 1953), (2388, 2390), (2486, 2491), (4617, 4641), (4663, 4676), (4714, 4720), (6264, 6273), (6302, 6326), (7486, 7511), (7524, 7587), (7822, 7886), (7986, 8187), (8413, 8457), (8734, 8775), (8936, 8939), (9382, 9384)
GCF_000860585.1	Potato virus M	Betaflexiviridae	NC_001361.2	NP_056771.1	coat protein			(7225, 8136)	8533	304	(4843, 4915), (7960, 7970)	(503, 506), (4673, 4683), (4700, 4730), (4741, 4758), (4795, 4813), (4824, 4951), (5163, 5217), (5393, 5479), (5604, 5612), (5719, 5738), (5750, 5770), (7861, 7863), (7941, 7974)
GCF_000860605.1	Beet yellows virus	Closteroviridae	NC_001598.1	NP_041875.1	coat protein			(13640, 14251)	15480	204	(8312, 8345), (8433, 8438), (12069, 12106), (12715, 12725), (13106, 13128), (13926, 13975)	(711, 721), (946, 948), (971, 976), (1022, 1027), (1193, 1250), (1488, 1491), (3123, 3128), (3925, 3933), (4672, 4675), (7265, 7267), (7281, 7288), (7414, 7451), (8111, 8120), (8291, 8352), (8429, 8445), (8503, 8522), (8652, 8653), (9647, 9650), (11801, 11829), (12062, 12135), (12153, 12159), (12170, 12171), (12680, 12730), (12767, 12775), (12800, 12804), (12931, 12949), (13092, 13155), (13208, 1…
GCF_000860625.1	Rice tungro spherical virus	Secoviridae	NC_001632.1	NP_734460.1	coat protein 3			(3680, 4555)	12226	292	(7765, 7783), (9323, 9341), (9360, 9443), (9498, 9534)	(2072, 2079), (4086, 4145), (4307, 4310), (4324, 4381), (5010, 5011), (5135, 5148), (7596, 7597), (7610, 7645), (7707, 7712), (7732, 7814), (7863, 7864), (8055, 8057), (8083, 8087), (8881, 8901), (9139, 9141), (9287, 9557), (9658, 9658), (9763, 9776)
GCF_000860625.1	Rice tungro spherical virus	Secoviridae	NC_001632.1	NP_734458.1	coat protein 1			(2447, 3070)	12226	208	(2239, 2242), (2253, 2253), (2278, 2325), (3969, 3974), (4484, 4484), (5104, 5106), (9466, 9479), (9491, 9495), (9507, 9509), (9575, 9580), (9692, 9693), (9704, 9734)	(2222, 2358), (3952, 3979), (4477, 4515), (5083, 5110), (5768, 5813), (5921, 5933), (7675, 7686), (7729, 7730), (7742, 7758), (7888, 7895), (9121, 9132), (9169, 9176), (9204, 9286), (9461, 9545), (9560, 9610), (9676, 9741), (9760, 9762), (9800, 9812), (11331, 11334)
GCF_000860625.1	Rice tungro spherical virus	Secoviridae	NC_001632.1	NP_734459.1	coat protein 2			(3071, 3679)	12226	203	(9317, 9319), (9350, 9354), (9649, 9742), (9897, 9924)	(2384, 2384), (2396, 2400), (2412, 2434), (4066, 4076), (4466, 4518), (5042, 5042), (5844, 5846), (5893, 5895), (5909, 5945), (7941, 7964), (7976, 7999), (8015, 8037), (8069, 8078), (9178, 9180), (9226, 9233), (9257, 9280), (9312, 9374), (9542, 9599), (9616, 9781), (9796, 9822), (9867, 9931)
GCF_000860645.1	Brome streak mosaic virus	Potyviridae	NC_003501.1	NP_734262.1	coat protein			(8465, 9424)	9672	320	(1272, 1281), (4092, 4097), (5602, 5602), (6052, 6058), (6072, 6100), (6125, 6144), (8952, 8973)	(676, 701), (1142, 1143), (1242, 1286), (1374, 1376), (1546, 1551), (1875, 1896), (4084, 4114), (4221, 4222), (4426, 4445), (4557, 4565), (4586, 4612), (4645, 4664), (4778, 4794), (4906, 4911), (5593, 5635), (6033, 6159), (6646, 6646), (7341, 7347), (8922, 8976)
GCF_000860665.1	Sweet potato mild mottle virus	Potyviridae	NC_003797.1	NP_734288.1	coat protein			(9698, 10507)	10818	270	(1539, 1540), (1570, 1612), (1663, 1720), (2613, 2614)	(452, 473), (973, 982), (1010, 1020), (1094, 1100), (1331, 1385), (1400, 1407), (1510, 1729), (2020, 2025), (2211, 2217), (2594, 2620), (2732, 2759), (2926, 2931), (2960, 2974), (3079, 3102), (3113, 3156), (6975, 6976), (7147, 7147), (9472, 9481), (9715, 9724), (9927, 9928), (9945, 9977), (9993, 9999)
GCF_000860685.1	Ryegrass mosaic virus	Potyviridae	NC_001814.1	NP_734328.1	coat protein			(8387, 9370)	9535	328	(8839, 8924)	(2885, 2932), (3149, 3162), (5194, 5223), (5471, 5495), (6429, 6442), (6455, 6456), (7139, 7140), (7212, 7220), (8700, 8764), (8789, 9010)
GCF_000860705.1	Tobacco vein mottling virus	Potyviridae	NC_001768.1	NP_734335.1	coat protein			(8428, 9222)	9475	265	(500, 501), (546, 548), (3330, 3331), (3886, 3907), (8506, 8539), (8803, 8807), (8822, 8843)	(466, 470), (493, 555), (570, 582), (613, 624), (692, 692), (728, 738), (1844, 1847), (2043, 2048), (2065, 2084), (2620, 2623), (2674, 2674), (2954, 2966), (3302, 3311), (3324, 3353), (3875, 3936), (5620, 5675), (6147, 6154), (6331, 6333), (7225, 7238), (7785, 7793), (8477, 8478), (8496, 8549), (8674, 8680), (8796, 8852)
GCF_000860745.1	Southern bean mosaic virus	Solemoviridae	NC_004060.2	YP_007438859.1	capsid protein			(3203, 4000)	4132	266	(1958, 2002), (2034, 2034)	(1746, 1763), (1827, 1847), (1930, 1930), (1941, 2046), (2156, 2169), (2189, 2211)
GCF_000860765.1	Barley yellow mosaic virus	Potyviridae	NC_002991.1	NP_734308.1	coat protein			-	3582	297	(2619, 2645)	(1013, 1022), (2594, 2663), (2996, 3046)
GCF_000860765.1	Barley yellow mosaic virus	Potyviridae	NC_002990.1	NP_734308.1	coat protein			(6511, 7401)	7637	297	(2684, 2688), (6866, 6867), (6960, 6987), (7012, 7048)	(2666, 2703), (3464, 3476), (3488, 3511), (4044, 4060), (4129, 4135), (6812, 7073)
GCF_000860785.1	Poinsettia mosaic virus	Tymoviridae	NC_002164.1	NP_733999.1	capsid protein			(5439, 6044)	6099	202	(488, 552)	(335, 362), (382, 555), (583, 583), (603, 605), (617, 629), (642, 664), (1736, 1772), (2063, 2078)
GCF_000860785.1	Poinsettia mosaic virus	Tymoviridae	NC_002164.1	NP_037648.1	coat protein			(5445, 6044)	6099	200	(492, 555)	(332, 366), (385, 559), (621, 632), (645, 667), (1739, 1775), (2066, 2080)
GCF_000860805.1	Langat virus	Flaviviridae	NC_003690.1	NP_740293.1	capsid protein			(131, 418)	10943	96	(1307, 1307), (10337, 10440)	(1285, 1367), (1378, 1397), (1843, 1846), (3029, 3066), (4974, 5018), (5072, 5098), (5484, 5493), (5766, 5797), (6044, 6105), (7986, 7996), (8507, 8525), (9671, 9672), (9685, 9687), (10250, 10270), (10283, 10475)
GCF_000860825.1	Ryegrass mottle virus	Solemoviridae	NC_003747.2	YP_007438855.1	capsid protein			(3304, 4008)	4212	235	(2057, 2066), (2145, 2167), (3634, 3636)	(1746, 1751), (1909, 1913), (1924, 1971), (2039, 2081), (2122, 2180), (3300, 3301), (3599, 3605), (3625, 3642)
GCF_000860845.1	Potato virus V	Potyviridae	NC_004010.1	NP_734378.1	coat protein			(8587, 9402)	9848	272	(3234, 3275), (6219, 6222), (8976, 9022)	(1368, 1368), (1381, 1381), (1492, 1515), (1533, 1552), (1578, 1599), (1884, 1931), (3056, 3058), (3182, 3296), (5055, 5065), (5711, 5718), (5862, 5890), (6078, 6123), (6197, 6261), (7308, 7332), (7714, 7714), (8962, 9026)
GCF_000860885.1	Dasheen mosaic virus	Potyviridae	NC_003537.1	NP_734112.1	coat protein			(8799, 9740)	10038	314	(6391, 6398), (6409, 6425), (8529, 8540), (9234, 9292)	(1762, 1767), (1994, 1998), (2095, 2136), (2903, 2904), (3566, 3601), (3616, 3624), (5776, 5785), (6019, 6029), (6256, 6260), (6271, 6314), (6372, 6437), (6512, 6512), (6646, 6653), (8095, 8115), (8520, 8548), (8563, 8589), (8613, 8648), (8814, 8832), (9154, 9160), (9171, 9182), (9226, 9298)
GCF_000860905.1	Modoc virus	Flaviviridae	NC_003635.1	NP_775675.1	anchored capsid protein			(110, 439)	10600	110	(1902, 1959), (2541, 2552), (7883, 7922), (8594, 8603)	(276, 308), (324, 327), (1357, 1374), (1816, 1841), (1892, 1965), (2519, 2562), (3336, 3341), (3375, 3375), (4844, 4854), (5637, 5668), (6681, 6706), (7539, 7543), (7871, 7933), (8235, 8244), (8276, 8277), (8583, 8638), (9063, 9065), (9149, 9203), (9585, 9609), (9888, 9890), (10100, 10120)
GCF_000860905.1	Modoc virus	Flaviviridae	NC_003635.1	NP_740268.2	capsid protein			(110, 382)	10600	91	(248, 276), (1332, 1346), (1876, 1886), (1910, 1913), (2511, 2517), (7855, 7900), (9571, 9571)	(238, 298), (1313, 1356), (1864, 1933), (2497, 2537), (3296, 3317), (3340, 3355), (4243, 4244), (4259, 4274), (4782, 4786), (4816, 4820), (6408, 6415), (6662, 6674), (7846, 7911), (8589, 8664), (9129, 9164), (9280, 9286), (9554, 9584), (9612, 9614), (10076, 10081), (10221, 10243)
GCF_000860925.1	Cycas necrotic stunt virus	Secoviridae	NC_003792.2	NP_733975.1	capsid protein			(2671, 4341)	4667	564	(1610, 1622), (1635, 1642), (3492, 3500)	(1605, 1694), (1777, 1801), (2156, 2160), (2244, 2251), (2265, 2268), (3038, 3042), (3487, 3507)
GCF_000860925.1	Cycas necrotic stunt virus	Secoviridae	NC_003791.1	NP_733975.1	capsid protein			-	7471	564	(2738, 2743), (3047, 3049), (3060, 3083), (5212, 5215), (5341, 5344), (5360, 5363), (5533, 5536), (5866, 5873)	(2552, 2553), (2736, 2756), (2919, 2937), (3030, 3093), (3286, 3288), (4480, 4494), (4701, 4712), (4723, 4734), (5040, 5047), (5209, 5230), (5336, 5371), (5532, 5538), (5854, 5878), (6190, 6270)
GCF_000860945.1	Parechovirus B	Picornaviridae	NC_003976.2	NP_705876.1	Capsid protein VP1			(2227, 3117)	7590	297	(2041, 2044), (5313, 5345), (5366, 5371), (5508, 5538)	(2032, 2062), (2644, 2662), (3385, 3386), (5121, 5130), (5273, 5430), (5486, 5549), (5626, 5676), (6177, 6183), (6323, 6330)
GCF_000860945.1	Parechovirus B	Picornaviridae	NC_003976.2	NP_705874.1	Capsid protein VP0			(718, 1494)	7590	259	(1095, 1136), (1202, 1210), (2444, 2452), (5270, 5292)	(641, 675), (820, 821), (866, 866), (933, 939), (1077, 1138), (1193, 1216), (2440, 2475), (2555, 2570), (2644, 2645), (3092, 3106), (3615, 3615), (5089, 5158), (5174, 5183), (5245, 5300), (5387, 5404), (5555, 5561)
GCF_000860945.1	Parechovirus B	Picornaviridae	NC_003976.2	NP_705875.1	Capsid protein VP3			(1495, 2226)	7590	244	(2630, 2635), (5165, 5186), (5522, 5523), (5542, 5580)	(2381, 2384), (2402, 2407), (2486, 2489), (2507, 2525), (2622, 2665), (5061, 5064), (5077, 5096), (5148, 5204), (5256, 5344), (5379, 5384), (5411, 5442), (5468, 5468), (5518, 5602), (5761, 5765)
GCF_000860965.1	Papaya leaf distortion mosaic virus	Potyviridae	NC_005028.1	NP_871737.1	coat protein			(9064, 9942)	10155	293	(6730, 6764), (8163, 8165), (8858, 8870), (9156, 9178), (9363, 9369), (9384, 9404), (9496, 9509)	(777, 809), (1277, 1284), (1296, 1312), (1327, 1328), (1836, 1861), (3865, 3908), (4213, 4234), (6718, 6769), (8139, 8177), (8683, 8689), (8848, 8883), (9067, 9078), (9105, 9188), (9310, 9319), (9344, 9413), (9491, 9529)
GCF_000860985.1	Satsuma dwarf virus	Secoviridae	NC_003786.2	NP_733977.1	large capsid protein			(3041, 4369)	5344	443	(2279, 2281), (3699, 3734)	(2029, 2044), (2061, 2068), (2118, 2120), (2199, 2204), (2248, 2307), (2456, 2473), (2562, 2571), (2786, 2787), (2880, 2886), (3674, 3736), (4447, 4450)
GCF_000860985.1	Satsuma dwarf virus	Secoviridae	NC_003786.2	NP_733978.1	small capsid protein			(4370, 5023)	5344	218	(359, 370), (2590, 2601), (2808, 2809), (2951, 2951), (2965, 2966), (3406, 3406), (4221, 4223), (4502, 4512), (4672, 4673)	(359, 373), (2480, 2489), (2578, 2604), (2789, 2819), (2942, 2982), (3199, 3214), (3401, 3415), (3432, 3454), (3764, 3765), (3794, 3796), (3942, 3958), (4217, 4230), (4334, 4359), (4499, 4521), (4667, 4677)
GCF_000860985.1	Satsuma dwarf virus	Secoviridae	NC_003785.2	NP_733977.1	large capsid protein			-	6794	443	(4416, 4421), (4495, 4498), (4919, 4920), (5028, 5028), (5039, 5039), (5106, 5135), (5625, 5634)	(2377, 2387), (2606, 2608), (2686, 2690), (3203, 3203), (4347, 4351), (4402, 4428), (4441, 4447), (4491, 4515), (4912, 4923), (5013, 5043), (5084, 5144), (5171, 5173), (5208, 5217), (5419, 5448), (5512, 5547), (5620, 5640), (5848, 5860)
GCF_000860985.1	Satsuma dwarf virus	Secoviridae	NC_003785.2	NP_733978.1	small capsid protein			-	6794	218	(359, 379), (2432, 2451), (5239, 5271)	(359, 383), (1439, 1451), (2414, 2457), (2547, 2556), (3093, 3106), (3123, 3131), (3756, 3760), (4038, 4041), (4743, 4755), (4766, 4789), (5027, 5043), (5226, 5285), (5470, 5514), (5540, 5568), (5745, 5754), (5957, 5959)
GCF_000861065.1	Shallot latent virus	Betaflexiviridae	NC_003557.1	NP_619563.1	coat protein			(7086, 7976)	8363	297	(4450, 4468), (4739, 4808), (4891, 4899), (7559, 7560)	(755, 758), (812, 827), (2301, 2301), (2787, 2792), (4407, 4409), (4429, 4485), (4660, 4671), (4702, 4828), (4851, 4907), (4973, 5000), (5426, 5448), (5519, 5524), (5696, 5726), (7529, 7562)
GCF_000861085.1	West Nile virus	Flaviviridae	NC_001563.2	NP_776011.1	anchored capsid protein ancC			(97, 465)	10962	123	(3231, 3245), (5417, 5463), (8546, 8613)	(743, 744), (2860, 2886), (3046, 3077), (3213, 3251), (5203, 5204), (5218, 5266), (5406, 5495), (5809, 5837), (5854, 5881), (6139, 6139), (6329, 6347), (7661, 7670), (8318, 8354), (8504, 8650), (8681, 8734), (9736, 9740)
GCF_000861085.1	West Nile virus	Flaviviridae	NC_001563.2	NP_776010.1	capsid protein C			(97, 411)	10962	105	(3190, 3220), (5392, 5394), (5405, 5418), (5432, 5436), (6310, 6317), (8537, 8589)	(715, 719), (1079, 1080), (2638, 2638), (2842, 2858), (3026, 3029), (3184, 3224), (5176, 5224), (5382, 5444), (5457, 5478), (5779, 5810), (5825, 5856), (6292, 6325), (7626, 7644), (7737, 7741), (8290, 8318), (8512, 8603), (8618, 8623), (8646, 8707), (9374, 9388), (9701, 9735)
GCF_000861105.1	Orthohepevirus A	Hepeviridae	NC_001434.1	NP_056788.1	capsid protein			(5123, 7102)	7176	660	(6082, 6132)	(2980, 3012), (3167, 3193), (5925, 6144)
GCF_000861165.1	Enterovirus C	Picornaviridae	NC_002058.3	NP_740471.1	capsid protein VP1			(2480, 3385)	7440	302	(4193, 4223), (4360, 4381), (4604, 4610), (4625, 4627), (4675, 4680), (4716, 4721), (4842, 4849)	(2870, 2878), (2902, 2929), (2961, 2961), (4172, 4231), (4333, 4335), (4354, 4389), (4491, 4505), (4593, 4653), (4671, 4727), (4829, 4866), (4957, 4961), (4972, 4976), (5603, 5614), (6695, 6706)
GCF_000861165.1	Enterovirus C	Picornaviridae	NC_002058.3	NP_740469.1	capsid protein VP2			(950, 1765)	7440	272	(4483, 4512), (4804, 4824), (5381, 5392), (6713, 6715), (6791, 6799)	(4143, 4173), (4191, 4199), (4245, 4250), (4286, 4293), (4468, 4529), (4575, 4588), (4630, 4635), (4672, 4673), (4685, 4688), (4716, 4718), (4790, 4847), (5292, 5305), (5371, 5408), (5888, 5892), (6678, 6723), (6759, 6769), (6782, 6815)
GCF_000861165.1	Enterovirus C	Picornaviridae	NC_002058.3	NP_740470.1	capsid protein VP3			(1766, 2479)	7440	238	(4277, 4284), (4388, 4413), (4424, 4439), (4472, 4484), (5363, 5366)	(4099, 4100), (4112, 4133), (4156, 4156), (4254, 4317), (4372, 4528), (4541, 4593), (4745, 4745), (5352, 5387), (5481, 5487), (5505, 5514)
GCF_000861165.1	Enterovirus C	Picornaviridae	NC_002058.3	NP_740468.1	capsid protein VP4			(746, 949)	7440	68	(871, 888), (2564, 2591), (3370, 3379), (4551, 4551), (4562, 4569), (5390, 5391), (5643, 5653), (6361, 6364)	(837, 895), (913, 918), (1382, 1384), (1559, 1563), (1880, 1887), (2549, 2609), (2935, 2955), (3234, 3237), (3363, 3388), (4247, 4268), (4392, 4405), (4444, 4445), (4479, 4483), (4547, 4590), (5372, 5418), (5636, 5664), (6336, 6336), (6352, 6414)
GCF_000861185.1	Cardiovirus B	Picornaviridae	NC_001366.1	NP_740427.1	capsid protein VP1			(3006, 3833)	8101	276	(1601, 1602), (1687, 1711), (4264, 4264), (4364, 4396), (5223, 5226), (5244, 5265), (6598, 6606)	(1581, 1612), (1669, 1722), (2141, 2146), (4088, 4100), (4252, 4274), (4348, 4405), (4931, 4954), (5179, 5179), (5197, 5209), (5220, 5293), (5321, 5323), (5548, 5579), (5867, 5869), (6576, 6609), (6653, 6654), (6675, 6687)
GCF_000861185.1	Cardiovirus B	Picornaviridae	NC_001366.1	NP_740425.1	capsid protein VP2			(1509, 2309)	8101	267	(1914, 1935), (2184, 2190), (4932, 4970), (6875, 6885)	(1757, 1766), (1899, 1940), (2151, 2202), (2288, 2288), (2487, 2489), (2652, 2680), (2695, 2707), (3959, 3970), (4012, 4012), (4036, 4052), (4089, 4091), (4227, 4229), (4440, 4442), (4616, 4617), (4634, 4647), (4660, 4668), (4926, 4989), (5214, 5224), (5252, 5271), (5287, 5311), (5345, 5345), (6856, 6893), (6916, 6923), (6941, 6942), (7438, 7439)
GCF_000861185.1	Cardiovirus B	Picornaviridae	NC_001366.1	NP_740426.1	capsid protein VP3			(2310, 3005)	8101	232	(1786, 1800), (2627, 2683), (4457, 4457)	(1692, 1710), (1748, 1761), (1773, 1820), (1892, 1917), (2191, 2252), (2275, 2276), (2299, 2300), (2625, 2687), (2808, 2829), (3884, 3903), (4051, 4064), (4342, 4342), (4422, 4470), (5317, 5329), (5350, 5386), (5798, 5802)
GCF_000861185.1	Cardiovirus B	Picornaviridae	NC_001366.1	NP_740424.1	capsid protein VP4			(1296, 1508)	8101	71	(1740, 1751), (2636, 2637), (2809, 2840), (3241, 3250), (3695, 3708), (4201, 4203), (5451, 5462)	(204, 206), (219, 232), (618, 642), (866, 869), (1737, 1753), (1838, 1840), (1920, 1945), (2290, 2296), (2405, 2412), (2456, 2466), (2609, 2648), (2804, 2844), (2910, 2914), (3008, 3013), (3238, 3268), (3676, 3712), (3878, 3881), (4081, 4092), (4197, 4209), (4375, 4384), (4602, 4606), (5448, 5468), (5810, 5820), (6027, 6031), (6297, 6305), (6839, 6879), (7589, 7594)
GCF_000861225.1	Cowpea severe mosaic virus	Secoviridae	NC_003544.1	NP_734064.1	large coat protein			(1554, 2675)	3732	374	(998, 1011), (1084, 1102)	(762, 784), (859, 870), (974, 1019), (1064, 1123)
GCF_000861225.1	Cowpea severe mosaic virus	Secoviridae	NC_003544.1	NP_734065.1	small coat protein			(2676, 3260)	3732	195	(685, 705), (716, 729)	(613, 757), (776, 776), (814, 817), (861, 862), (1259, 1262), (1443, 1451), (1533, 1536), (1585, 1589), (1601, 1606)
GCF_000861225.1	Cowpea severe mosaic virus	Secoviridae	NC_003545.1	NP_734064.1	large coat protein			-	5957	374	(3471, 3480), (3514, 3519), (3888, 3925)	(2241, 2276), (2293, 2297), (2326, 2336), (2347, 2351), (3463, 3524), (3547, 3570), (3665, 3676), (3767, 3777), (3792, 3804), (3872, 3948)
GCF_000861225.1	Cowpea severe mosaic virus	Secoviridae	NC_003545.1	NP_734065.1	small coat protein			-	5957	195	(2295, 2301), (3535, 3543), (3635, 3653), (3666, 3687), (3719, 3721)	(2285, 2344), (2367, 2388), (2637, 2641), (3374, 3377), (3463, 3503), (3516, 3516), (3531, 3567), (3631, 3727), (3848, 3850), (3921, 3943), (5152, 5162), (5328, 5332)
GCF_000861245.1	Pestivirus A	Flaviviridae	NC_001461.1	NP_776260.1	capsid protein			(890, 1195)	12573	102	(955, 994), (1063, 1070), (1107, 1119), (7005, 7043), (10570, 10574), (10925, 10929), (10941, 10959), (11465, 11471)	(802, 832), (944, 1166), (5868, 5887), (6061, 6070), (6108, 6113), (6179, 6193), (6996, 7058), (7648, 7660), (8363, 8371), (9113, 9150), (9165, 9170), (10530, 10585), (10622, 10627), (10768, 10782), (10799, 10805), (10822, 10852), (10919, 10985), (10999, 11007), (11461, 11485)
GCF_000861265.1	Rhinovirus B	Picornaviridae	NC_001490.1	NP_740518.1	1D (VP1)			(2330, 3196)	7212	289	(1459, 1476), (2766, 2772), (4375, 4414), (5102, 5104), (5254, 5259)	(1440, 1490), (2041, 2069), (2688, 2706), (2732, 2785), (3089, 3097), (3111, 3111), (4094, 4097), (4358, 4424), (4622, 4635), (4647, 4674), (4979, 4993), (5087, 5112), (5239, 5266)
GCF_000861265.1	Rhinovirus B	Picornaviridae	NC_001490.1	NP_740516.1	1B (VP2)			(836, 1621)	7212	262	(4376, 4433), (4937, 4956)	(1198, 1220), (1471, 1473), (2752, 2753), (2769, 2827), (3053, 3055), (4279, 4448), (4917, 4990)
GCF_000861265.1	Rhinovirus B	Picornaviridae	NC_001490.1	NP_740517.1	1C (VP3)			(1622, 2329)	7212	236	(1487, 1515), (3099, 3133)	(1227, 1240), (1435, 1436), (1448, 1547), (1999, 2004), (3068, 3147), (4014, 4040), (4053, 4101), (4115, 4120), (4387, 4427), (5042, 5055), (5233, 5235)
GCF_000861265.1	Rhinovirus B	Picornaviridae	NC_001490.1	NP_740515.1	1A (VP4)			(629, 835)	7212	69	(1652, 1657), (2381, 2427), (3083, 3083), (5171, 5185)	(1381, 1409), (1636, 1695), (1760, 1798), (2369, 2435), (3069, 3120), (3246, 3277), (3402, 3402), (4014, 4025), (4040, 4052), (4687, 4714), (5159, 5194), (6812, 6815)
GCF_000861285.1	Rabbit hemorrhagic disease virus	Caliciviridae	NC_001543.1	NP_062876.1	minor capsid protein			(7025, 7375)	7437	117	(524, 545), (7145, 7184), (7224, 7231)	(223, 238), (323, 335), (428, 429), (509, 563), (1065, 1068), (1596, 1602), (1774, 1785), (1974, 1977), (2137, 2144), (2266, 2289), (2353, 2356), (3716, 3719), (3733, 3743), (3765, 3769), (4343, 4346), (5158, 5204), (5762, 5764), (6918, 6955), (7112, 7231)
GCF_000861325.1	Enterovirus B	Picornaviridae	NC_001472.1	NP_740540.1	1D(VP1)			(2452, 3285)	7389	278	(790, 829), (2838, 2847), (2858, 2879)	(694, 718), (750, 855), (1113, 1159), (1621, 1624), (1851, 1884), (2827, 2899), (3160, 3164), (3189, 3196), (4215, 4221), (4232, 4243), (6293, 6326)
GCF_000861325.1	Enterovirus B	Picornaviridae	NC_001472.1	NP_740538.1	1B(VP2)			(949, 1737)	7389	263	(1037, 1070), (1313, 1323), (1335, 1351), (1607, 1615)	(902, 905), (1017, 1082), (1189, 1235), (1311, 1358), (1491, 1497), (1583, 1621), (1738, 1739), (5258, 5300), (5395, 5416), (5537, 5564), (5681, 5700), (5713, 5726), (6091, 6092), (6709, 6713)
GCF_000861325.1	Enterovirus B	Picornaviridae	NC_001472.1	NP_740539.1	1C(VP3)			(1738, 2451)	7389	238	(761, 790), (1116, 1131), (1397, 1403), (1415, 1419), (2847, 2870)	(460, 466), (611, 613), (695, 722), (744, 814), (1097, 1137), (1231, 1249), (1394, 1433), (1670, 1681), (2843, 2878), (2889, 2906), (3871, 3901), (4997, 5033), (5056, 5061), (5624, 5632), (6674, 6675)
GCF_000861325.1	Enterovirus B	Picornaviridae	NC_001472.1	NP_740537.1	1A(VP4)			(742, 948)	7389	69	(141, 143), (704, 704), (844, 845), (3019, 3035), (3047, 3051), (3183, 3191), (5229, 5272)	(135, 152), (425, 435), (698, 715), (821, 856), (872, 876), (1180, 1181), (1351, 1362), (1518, 1524), (1598, 1627), (1646, 1648), (1890, 1892), (1909, 1911), (2626, 2627), (2642, 2656), (2669, 2679), (2826, 2834), (3014, 3059), (3177, 3200), (3211, 3218), (4041, 4044), (4122, 4125), (4280, 4280), (5221, 5280), (5857, 5873), (6233, 6235), (7023, 7026), (7049, 7071)
GCF_000861345.1	Tobacco etch virus	Potyviridae	NC_001555.1	NP_734206.1	coat protein			(8517, 9305)	9494	263	(1747, 1751), (1783, 1791), (4231, 4233), (5499, 5501), (5801, 5802), (5830, 5841), (6082, 6083), (7660, 7686), (8886, 8930)	(577, 580), (1549, 1554), (1741, 1803), (2130, 2155), (2296, 2302), (3730, 3736), (4223, 4252), (4652, 4656), (5115, 5133), (5257, 5257), (5484, 5514), (5603, 5612), (5685, 5686), (5783, 5851), (5944, 5944), (6056, 6062), (6075, 6088), (6216, 6220), (6564, 6565), (6584, 6589), (6913, 6925), (7051, 7052), (7213, 7213), (7315, 7315), (7326, 7330), (7658, 7705), (8158, 8163), (8533, 8548), (8881, 89…
GCF_000861385.1	Bean common mosaic necrosis virus	Potyviridae	NC_004047.1	NP_734358.1	coat protein			(8585, 9367)	9612	261	(3084, 3091), (3108, 3120), (6150, 6152), (7372, 7373), (7392, 7395), (8630, 8634), (8947, 9006)	(1323, 1323), (1341, 1341), (1497, 1500), (2842, 2860), (3062, 3137), (3292, 3334), (3377, 3378), (3432, 3433), (3447, 3458), (6124, 6166), (6272, 6281), (7349, 7417), (8089, 8090), (8282, 8296), (8378, 8427), (8594, 8667), (8737, 8748), (8944, 9008)
GCF_000861405.1	Lucerne transient streak virus	Solemoviridae	NC_001696.2	YP_007438851.1	coat protein			(3318, 4151)	4279	278	(2187, 2221)	(1840, 1867), (1885, 1894), (1927, 1968), (2057, 2064), (2136, 2146), (2169, 2240), (2347, 2347)
GCF_000861425.1	Oat blue dwarf virus	Tymoviridae	NC_001793.1	NP_044448.1	21 kDa capsid protein			(5710, 6312)	6509	201	(375, 384), (511, 554), (814, 815), (1678, 1679)	(365, 413), (504, 572), (652, 688), (794, 818), (1562, 1566), (1658, 1710), (1779, 1788), (1808, 1809), (1890, 1917), (1988, 2003), (2015, 2034), (2046, 2051), (2142, 2144), (3978, 3981), (4003, 4004), (4236, 4255), (5733, 5734)
GCF_000861465.1	Johnsongrass mosaic virus	Potyviridae	NC_003606.1	NP_734407.1	coat protein			(8396, 9304)	9779	303	(576, 585), (5462, 5462), (6715, 6724), (8783, 8785), (8818, 8881)	(493, 522), (535, 535), (572, 619), (810, 811), (1299, 1302), (1335, 1343), (2199, 2202), (2220, 2225), (3096, 3113), (3163, 3169), (3632, 3634), (3741, 3752), (3766, 3773), (5409, 5508), (6041, 6046), (6323, 6337), (6676, 6690), (6709, 6736), (6799, 6800), (6977, 7003), (8610, 8617), (8641, 8645), (8778, 8885)
GCF_000861485.1	Clover yellow vein virus	Potyviridae	NC_003536.1	NP_734172.1	coat protein			(8594, 9406)	9584	271	(3581, 3582), (8616, 8653), (8665, 8669), (8987, 9031)	(539, 542), (563, 594), (921, 931), (1227, 1257), (1394, 1407), (1563, 1625), (3052, 3081), (3554, 3607), (4042, 4069), (4738, 4770), (4781, 4785), (5198, 5200), (7135, 7140), (7855, 7866), (8596, 8596), (8610, 8681), (8970, 9037)
GCF_000861505.1	Parechovirus A	Picornaviridae	NC_001897.1	NP_740384.1	VP0 protein			(703, 1569)	7348	289	(4379, 4382), (4434, 4435), (4463, 4463), (4607, 4621), (4659, 4661), (4694, 4695), (4900, 4920), (4945, 4949), (5027, 5027), (5048, 5058)	(1108, 1121), (1762, 1772), (3114, 3140), (3157, 3170), (3570, 3588), (4004, 4004), (4211, 4214), (4233, 4234), (4377, 4387), (4432, 4438), (4450, 4494), (4598, 4626), (4651, 4665), (4685, 4707), (4898, 4960), (4990, 5066), (5350, 5350), (6037, 6046)
GCF_000861505.1	Parechovirus A	Picornaviridae	NC_001897.1	NP_740385.1	VP3 protein			(1570, 2328)	7348	253	(4409, 4453), (5007, 5023), (5078, 5100), (5465, 5465)	(748, 754), (1925, 1939), (1966, 1980), (2019, 2021), (3644, 3644), (4109, 4112), (4159, 4166), (4398, 4464), (4554, 4554), (4595, 4614), (4631, 4632), (4778, 4779), (4976, 5132), (5456, 5480), (5492, 5543)
GCF_000861505.1	Parechovirus A	Picornaviridae	NC_001897.1	NP_740386.1	VP1 protein			(2329, 3018)	7348	230	(5041, 5119)	(1933, 1952), (1968, 1970), (2096, 2097), (2662, 2703), (3269, 3310), (4034, 4034), (4051, 4117), (4181, 4200), (4225, 4228), (4548, 4548), (4625, 4626), (4637, 4646), (5021, 5173), (5218, 5221), (5240, 5241)
GCF_000861545.1	Apple latent spherical virus	Secoviridae	NC_003788.1	NP_736603.1	capsid protein Vp25			(1440, 2090)	3384	217	(1116, 1116), (1217, 1241)	(1091, 1091), (1110, 1133), (1208, 1251), (1266, 1290), (1321, 1322), (1345, 1382), (1499, 1502), (1735, 1747)
GCF_000861545.1	Apple latent spherical virus	Secoviridae	NC_003788.1	NP_736605.1	capsid protein Vp24			(2619, 3194)	3384	192	(1140, 1150), (1285, 1293), (2061, 2074)	(1137, 1182), (1283, 1302), (1374, 1376), (1387, 1399), (1906, 1925), (2057, 2077), (2183, 2215)
GCF_000861545.1	Apple latent spherical virus	Secoviridae	NC_003788.1	NP_736604.1	capsid protein Vp20			(2091, 2618)	3384	176	(2192, 2213), (2324, 2334), (2383, 2383), (2426, 2426)	(2038, 2064), (2173, 2234), (2323, 2349), (2366, 2385), (2423, 2443)
GCF_000861545.1	Apple latent spherical virus	Secoviridae	NC_003787.1	NP_736603.1	capsid protein Vp25			-	6812	217	(1231, 1231), (1498, 1508), (1558, 1558), (1575, 1583), (4967, 5005)	(950, 955), (1219, 1257), (1276, 1277), (1365, 1388), (1454, 1605), (1670, 1675), (3433, 3433), (4165, 4168), (4959, 5023), (5149, 5153), (5987, 5996)
GCF_000861545.1	Apple latent spherical virus	Secoviridae	NC_003787.1	NP_736605.1	capsid protein Vp24			-	6812	192	(1400, 1435), (1606, 1609), (5303, 5327), (5970, 5981)	(1391, 1455), (1514, 1556), (1592, 1633), (3061, 3072), (3094, 3108), (3137, 3155), (3222, 3232), (4116, 4125), (5014, 5031), (5294, 5332), (5964, 6013)
GCF_000861545.1	Apple latent spherical virus	Secoviridae	NC_003787.1	NP_736604.1	capsid protein Vp20			-	6812	176	(1401, 1458), (1568, 1577)	(1139, 1156), (1298, 1302), (1390, 1494), (1521, 1585), (1753, 1775), (3201, 3238), (4110, 4118), (5161, 5220), (5295, 5340), (5756, 5770)
GCF_000861585.1	Potato virus A	Potyviridae	NC_004039.1	NP_734368.1	coat protein			(8532, 9338)	9585	269	(1835, 1847), (6078, 6093), (6389, 6398), (6721, 6727), (6828, 6829), (8921, 8966)	(509, 527), (1530, 1531), (1811, 1867), (3066, 3067), (3636, 3639), (5690, 5694), (5705, 5712), (6050, 6108), (6348, 6364), (6383, 6436), (6465, 6466), (6562, 6568), (6692, 6731), (6808, 6865), (6931, 6932), (6945, 6970), (7433, 7434), (8554, 8568), (8581, 8589), (8682, 8682), (8693, 8704), (8909, 8969)
GCF_000861625.1	Squash mosaic virus	Secoviridae	NC_003800.1	NP_733987.1	large capsid protein			(1554, 2675)	3354	374	(801, 821)	(778, 841), (858, 858), (995, 1042), (1267, 1267)
GCF_000861625.1	Squash mosaic virus	Secoviridae	NC_003800.1	NP_733988.1	small capsid protein			(2676, 3227)	3354	184	(736, 740), (754, 754), (877, 899)	(570, 571), (716, 778), (852, 913), (962, 968), (1405, 1420)
GCF_000861625.1	Squash mosaic virus	Secoviridae	NC_003799.1	NP_733987.1	large capsid protein			-	5865	374	(1991, 2023), (2353, 2373), (5054, 5054)	(1980, 2037), (2123, 2158), (2282, 2285), (2307, 2329), (2349, 2401), (2504, 2506), (2613, 2619), (2750, 2766), (4219, 4221), (4358, 4359), (4822, 4840), (4852, 4854), (5044, 5070), (5173, 5178)
GCF_000861625.1	Squash mosaic virus	Secoviridae	NC_003799.1	NP_733988.1	small capsid protein			-	5865	184	(2184, 2222), (2351, 2391)	(2074, 2080), (2164, 2165), (2178, 2265), (2278, 2284), (2342, 2397), (2499, 2504), (3920, 3969), (5103, 5128), (5141, 5149), (5212, 5215), (5250, 5270)
GCF_000861645.1	Zucchini yellow mosaic virus	Potyviridae	NC_003224.1	NP_734192.1	coat protein			(8542, 9378)	9591	279	(1116, 1120), (5681, 5682), (5819, 5844), (8929, 8990)	(470, 473), (647, 652), (669, 677), (747, 750), (764, 771), (847, 874), (1021, 1021), (1109, 1143), (1522, 1527), (1545, 1549), (1624, 1624), (2654, 2676), (2760, 2760), (4201, 4218), (4229, 4240), (4632, 4640), (4655, 4657), (4681, 4689), (4710, 4741), (5030, 5042), (5151, 5152), (5173, 5173), (5669, 5705), (5809, 5868), (6044, 6088), (6187, 6189), (6205, 6212), (6236, 6237), (6559, 6560), (8299…
GCF_000861665.1	Cowpea aphid-borne mosaic virus	Potyviridae	NC_004013.1	NP_734388.1	coat protein			(8410, 9234)	9465	275	(4590, 4595), (4607, 4612), (8439, 8450), (8461, 8480), (8792, 8852)	(1245, 1250), (2875, 2879), (2894, 2924), (4561, 4651), (4846, 4915), (5347, 5350), (5363, 5363), (5572, 5579), (5659, 5718), (6033, 6039), (6147, 6147), (6175, 6178), (8074, 8078), (8095, 8102), (8179, 8185), (8210, 8214), (8429, 8496), (8720, 8723), (8768, 8855)
GCF_000861685.1	Tamana bat virus	Flaviviridae	NC_003996.1	NP_776024.1	putative anchored core protein C			(1, 345)	10053	115	(2519, 2549), (2770, 2776), (7876, 7928), (8542, 8545), (9194, 9220)	(773, 774), (791, 806), (1298, 1309), (1513, 1522), (1536, 1555), (2003, 2019), (2507, 2555), (2746, 2782), (3073, 3074), (3086, 3086), (3234, 3291), (3304, 3326), (3645, 3647), (3880, 3892), (4398, 4416), (5168, 5172), (7661, 7672), (7859, 7935), (8266, 8266), (8280, 8282), (8538, 8577), (9142, 9244), (9479, 9491)
GCF_000861685.1	Tamana bat virus	Flaviviridae	NC_003996.1	NP_776023.1	putative core protein C			(1, 285)	10053	95	(2483, 2501), (2737, 2748), (7847, 7889), (9164, 9196)	(761, 777), (1254, 1256), (1268, 1270), (1518, 1525), (1970, 2001), (2472, 2525), (2716, 2754), (3233, 3234), (3247, 3258), (3275, 3293), (3305, 3310), (3323, 3336), (3599, 3629), (3850, 3862), (4369, 4387), (7115, 7140), (7518, 7530), (7636, 7639), (7840, 7904), (8463, 8463), (8501, 8543), (9113, 9214), (9454, 9461), (9870, 9880)
GCF_000861705.1	Montana myotis leukoencephalitis virus	Flaviviridae	NC_004119.1	NP_775643.1	anchored core protein C			(109, 417)	10690	103	(191, 192), (4702, 4703), (4740, 4754), (5149, 5192), (5647, 5695), (8402, 8405), (9882, 9882)	(186, 197), (551, 564), (1320, 1322), (1336, 1337), (1938, 1940), (2508, 2510), (2594, 2616), (2769, 2783), (4656, 4658), (4682, 4771), (5132, 5206), (5627, 5703), (6063, 6068), (6289, 6291), (7128, 7145), (7568, 7569), (8277, 8279), (8365, 8411), (8439, 8445), (8708, 8715), (8926, 8929), (9081, 9105), (9118, 9121), (9144, 9202), (9262, 9262), (9875, 9900), (10064, 10066), (10094, 10114)
GCF_000861705.1	Montana myotis leukoencephalitis virus	Flaviviridae	NC_004119.1	NP_775642.1	core protein C			(109, 378)	10690	90	(1316, 1319), (5118, 5153), (5613, 5614), (5631, 5631), (8363, 8405), (8890, 8914), (9173, 9173)	(265, 291), (1294, 1339), (2655, 2659), (2682, 2703), (2749, 2750), (3057, 3071), (3324, 3347), (4701, 4751), (5110, 5166), (5600, 5653), (5968, 5975), (5990, 6013), (6044, 6044), (8345, 8426), (8668, 8695), (8878, 8923), (9151, 9191), (10038, 10050), (10249, 10257)
GCF_000861725.1	Peru tomato mosaic virus	Potyviridae	NC_004573.1	NP_787937.1	polyprotein	(2831, 3063)	Poty_coat	(8704, 9402)	9899	233	(403, 410), (5529, 5564), (5575, 5578), (5768, 5807), (5921, 5925), (7413, 7432)	(381, 416), (1914, 1914), (3424, 3446), (5442, 5444), (5468, 5471), (5525, 5584), (5605, 5633), (5647, 5658), (5673, 5673), (5750, 5812), (5830, 5834), (5877, 5935), (6278, 6300), (6652, 6658), (6794, 6805), (7294, 7345), (7362, 7444), (8242, 8247), (8600, 8622), (8706, 8711), (9046, 9084)
GCF_000861785.1	Cassia yellow blotch virus	Bromoviridae	NC_007001.1	YP_233104.1	coat protein			(1271, 1846)	2091	192	(1081, 1082), (1188, 1201)	(1058, 1088), (1183, 1209), (1220, 1226), (1402, 1415)
GCF_000861785.1	Cassia yellow blotch virus	Bromoviridae	NC_007000.2	YP_233104.1	coat protein			-	2721	192	(1226, 1256)	(622, 649), (900, 907), (1203, 1272)
GCF_000861785.1	Cassia yellow blotch virus	Bromoviridae	NC_006999.2	YP_233104.1	coat protein			-	3176	192	(2571, 2574), (2609, 2632)	(1719, 1733), (1872, 1879), (2130, 2144), (2567, 2644), (2721, 2757)
GCF_000861845.1	Hepacivirus C	Flaviviridae	NC_004102.1	NP_751919.1	core protein			(342, 914)	9646	191	(7613, 7617), (7735, 7741), (7766, 7786), (8716, 8778)	(4482, 4509), (5480, 5487), (6430, 6430), (7120, 7179), (7420, 7421), (7581, 7646), (7724, 7821), (7909, 7910), (7928, 7935), (8054, 8059), (8583, 8629), (8696, 8789), (8905, 8944), (9252, 9277)
GCF_000861865.1	Human astrovirus	Astroviridae	NC_001943.1	NP_059444.1	capsid precursor protein	(1, 416)	Astro_capsid_N	(4373, 5620)	6813	416	(2069, 2093), (2169, 2176), (2297, 2297), (2320, 2320), (2480, 2497), (2707, 2711), (2982, 2982), (3198, 3201)	(2062, 2102), (2166, 2192), (2278, 2331), (2465, 2527), (2690, 2714), (2739, 2740), (2969, 3024), (3186, 3211)
GCF_000861865.1	Human astrovirus	Astroviridae	NC_001943.1	NP_059444.1	capsid precursor protein	(432, 786)	Astro_capsid_p	(5666, 6730)	6813	355	(2314, 2323), (2451, 2453), (2478, 2507), (2883, 2891), (2913, 2914), (2934, 2935)	(2022, 2024), (2297, 2326), (2443, 2526), (2595, 2599), (2736, 2791), (2880, 2941), (3203, 3206), (3218, 3233), (3336, 3350), (3363, 3371), (3382, 3393), (3422, 3432)
GCF_000861885.1	Aichivirus A	Picornaviridae	NC_001918.1	NP_740435.1	VP0			(1223, 2332)	8251	370	(1568, 1599), (1775, 1776), (1794, 1802), (5878, 5904)	(1422, 1425), (1550, 1626), (1746, 1809), (3211, 3236), (5347, 5398), (5671, 5730), (5810, 5825), (5842, 5923)
GCF_000861885.1	Aichivirus A	Picornaviridae	NC_001918.1	NP_740437.1	VP1			(3005, 3838)	8251	278	(1500, 1513), (3025, 3057), (5719, 5748)	(1124, 1136), (1181, 1187), (1490, 1527), (3018, 3062), (3129, 3140), (5401, 5417), (5594, 5609), (5627, 5627), (5681, 5791), (5883, 6001)
GCF_000861885.1	Aichivirus A	Picornaviridae	NC_001918.1	NP_740436.1	VP3			(2333, 3004)	8251	224	(1071, 1086), (1283, 1302), (3198, 3199), (5872, 5900), (5926, 5930), (6100, 6102)	(908, 916), (927, 935), (1064, 1090), (1126, 1130), (1273, 1311), (1645, 1668), (2987, 2991), (3171, 3220), (4868, 4875), (5642, 5666), (5721, 5726), (5737, 5757), (5860, 5972), (6090, 6144)
GCF_000861905.1	Enterovirus A	Picornaviridae	NC_001612.1	NP_740529.1	VP1 (1D)			(2446, 3336)	7413	297	(665, 682), (3155, 3158), (3179, 3188), (4258, 4290)	(648, 689), (2861, 2864), (2875, 2916), (3118, 3201), (4237, 4299), (4424, 4426), (4447, 4488), (4629, 4672), (4925, 4947), (5094, 5099)
GCF_000861905.1	Enterovirus A	Picornaviridae	NC_001612.1	NP_740527.1	VP2 (1B)			(958, 1719)	7413	254	(4383, 4395), (4411, 4465)	(688, 722), (1309, 1318), (2921, 2934), (2966, 2968), (2991, 2992), (4279, 4280), (4335, 4485), (4551, 4552), (4566, 4600), (4623, 4628), (4670, 4670), (4718, 4728), (4745, 4779), (5118, 5133), (5870, 5871), (6500, 6529), (6698, 6700)
GCF_000861905.1	Enterovirus A	Picornaviridae	NC_001612.1	NP_740528.1	VP3 (1C)			(1720, 2445)	7413	242	(2981, 3036), (4386, 4402)	(778, 850), (2106, 2107), (2969, 3053), (4231, 4240), (4268, 4285), (4349, 4433), (4505, 4552), (4852, 4856), (5501, 5509), (6102, 6108)
GCF_000861905.1	Enterovirus A	Picornaviridae	NC_001612.1	NP_740526.1	VP4 (1A)			(751, 957)	7413	69	(3184, 3269)	(756, 768), (831, 834), (847, 847), (955, 960), (976, 976), (2221, 2228), (2305, 2343), (2626, 2673), (3003, 3115), (3131, 3149), (3166, 3300), (4335, 4340), (4351, 4353), (5463, 5472)
GCF_000862025.1	Grapevine chrome mosaic virus	Secoviridae	NC_003621.1	NP_734052.1	coat protein			(2648, 4189)	4441	514	(2122, 2131), (2304, 2306), (2959, 2974)	(2106, 2144), (2253, 2260), (2283, 2316), (2435, 2439), (2467, 2469), (2566, 2570), (2933, 2977), (3067, 3071), (3137, 3140)
GCF_000862025.1	Grapevine chrome mosaic virus	Secoviridae	NC_003622.1	NP_734052.1	coat protein			-	7212	514	(4705, 4734), (6242, 6271)	(803, 823), (2633, 2653), (2687, 2689), (4605, 4612), (4684, 4738), (4943, 4958), (5072, 5089), (5163, 5179), (5196, 5198), (5223, 5234), (5253, 5254), (5265, 5314), (6148, 6168), (6238, 6291)
GCF_000862045.1	Papaya ringspot virus	Potyviridae	NC_001785.1	NP_734242.1	coat protein			(9257, 10117)	10326	287	(2010, 2019), (6591, 6611), (9295, 9340), (9657, 9691)	(687, 727), (963, 1041), (1055, 1058), (1111, 1137), (2001, 2027), (2092, 2124), (2430, 2437), (3646, 3660), (5780, 5784), (5804, 5806), (6583, 6626), (6805, 6818), (6840, 6841), (6878, 6887), (8487, 8520), (9254, 9348), (9647, 9717)
GCF_000862085.1	Plum pox virus	Potyviridae	NC_001445.1	NP_734348.1	coat protein			(8577, 9521)	9741	315	(5781, 5784), (8970, 8995), (9016, 9079)	(1659, 1662), (3072, 3087), (3377, 3380), (4222, 4222), (5120, 5123), (5460, 5478), (5569, 5570), (5597, 5615), (5637, 5654), (5678, 5701), (5732, 5821), (6198, 6198), (6221, 6257), (6543, 6543), (6859, 6898), (8512, 8512), (8807, 8835), (8855, 8868), (8950, 9085)
GCF_000862105.1	Venezuelan equine encephalitis virus	Togaviridae	NC_001449.1	NP_740700.1	core protein			(7562, 8386)	11444	275	(2281, 2312), (7884, 7931), (7942, 7960), (7976, 7979), (7996, 8001), (8182, 8187)	(1673, 1675), (1705, 1717), (2276, 2363), (2383, 2405), (4218, 4232), (4252, 4274), (4292, 4313), (4328, 4330), (4679, 4752), (7367, 7427), (7853, 8005), (8137, 8205), (8449, 8455), (10424, 10437)
GCF_000862125.1	Dengue virus	Flaviviridae	NC_001477.1	NP_722457.2	anchored capsid protein ancC			(95, 436)	10735	114	(1134, 1176), (1419, 1437), (2011, 2012), (3172, 3194), (5118, 5119), (6006, 6008), (9243, 9253), (10153, 10156)	(1126, 1180), (1398, 1450), (1758, 1791), (1999, 2022), (2604, 2652), (2822, 2851), (3156, 3201), (4945, 4955), (5115, 5134), (5999, 6032), (7004, 7008), (7725, 7742), (8274, 8294), (8419, 8447), (8592, 8594), (9230, 9281), (9474, 9506), (10142, 10166), (10294, 10296)
GCF_000862125.1	Dengue virus	Flaviviridae	NC_001477.1	NP_722466.2	capsid protein C			(95, 394)	10735	100	(1100, 1142), (1401, 1416), (1982, 2001), (5985, 5988), (6001, 6008), (6953, 6955), (6981, 6989)	(1094, 1156), (1384, 1430), (1736, 1758), (1972, 2026), (2798, 2831), (3141, 3177), (4419, 4421), (5095, 5114), (5958, 6024), (6376, 6398), (6475, 6479), (6946, 7003), (7603, 7619), (7683, 7705), (8408, 8410), (8730, 8733), (9208, 9247), (9455, 9467), (10258, 10290)
GCF_000862145.1	Japanese encephalitis virus	Flaviviridae	NC_001437.1	NP_775663.1	anchored core protein anchC			(96, 476)	10976	127	(362, 390), (1179, 1191), (1425, 1438), (5597, 5604), (8552, 8564), (9423, 9443), (10379, 10397)	(341, 394), (554, 577), (1155, 1202), (1419, 1455), (2887, 2891), (4594, 4597), (5253, 5276), (5588, 5620), (5794, 5801), (5825, 5825), (5873, 5876), (8151, 8156), (8514, 8648), (8862, 8882), (9411, 9450), (9538, 9559), (9741, 9764), (10275, 10289), (10367, 10410), (10456, 10457)
GCF_000862145.1	Japanese encephalitis virus	Flaviviridae	NC_001437.1	NP_775662.1	core protein C			(96, 410)	10976	105	(330, 357), (1388, 1415), (8116, 8136), (8521, 8556), (8577, 8581), (9718, 9720)	(327, 363), (522, 553), (1368, 1424), (2854, 2869), (4563, 4563), (5225, 5230), (5401, 5406), (5470, 5490), (5759, 5771), (5787, 5816), (6082, 6103), (8111, 8160), (8483, 8616), (9325, 9343), (9365, 9368), (9379, 9416), (9510, 9510), (9707, 9731), (10329, 10371), (10422, 10429)
GCF_000862225.3	Cell fusing agent virus	Flaviviridae	NC_001564.2	YP_009259290.1	capsid			(104, 487)	10682	128	(277, 310), (5225, 5261), (7743, 7776), (8955, 8962)	(265, 314), (377, 387), (401, 402), (1678, 1686), (2459, 2467), (3147, 3154), (3182, 3206), (4264, 4266), (4303, 4308), (4322, 4365), (4897, 4900), (5214, 5284), (5359, 5362), (5460, 5469), (7734, 7783), (7887, 7887), (7906, 7918), (7960, 7963), (8443, 8466), (8926, 8975), (9334, 9346), (9390, 9417), (9434, 9434), (9720, 9726), (10047, 10108), (10351, 10383), (10431, 10432)
GCF_000862245.1	Rhinovirus A	Picornaviridae	NC_001617.1	NP_740394.1	capsid protein VP1			(2341, 3234)	7152	298	(2677, 2723), (2757, 2760), (2986, 2988), (3003, 3015), (3033, 3034), (4445, 4446)	(2658, 2782), (2793, 2802), (2942, 3065), (4429, 4463), (5812, 5826)
GCF_000862245.1	Rhinovirus A	Picornaviridae	NC_001617.1	NP_740392.1	capsid protein VP2			(826, 1626)	7152	267	(1196, 1206), (2502, 2505), (2666, 2666), (2765, 2793), (3075, 3091)	(1194, 1211), (1459, 1468), (2490, 2516), (2660, 2674), (2704, 2717), (2731, 2745), (2757, 2821), (3000, 3002), (3039, 3098), (3333, 3337), (3348, 3389), (4280, 4281), (4793, 4853), (4904, 4905), (4925, 4925)
GCF_000862245.1	Rhinovirus A	Picornaviridae	NC_001617.1	NP_740393.1	capsid protein VP3			(1627, 2340)	7152	238	(1519, 1538), (2966, 2966), (3139, 3188)	(1272, 1272), (1513, 1557), (2469, 2478), (2717, 2747), (2759, 2774), (2874, 2931), (2944, 2975), (3106, 3200), (4369, 4427)
GCF_000862245.1	Rhinovirus A	Picornaviridae	NC_001617.1	NP_740391.1	capsid protein VP4			(619, 825)	7152	69	(2280, 2290), (3089, 3112), (4039, 4048), (4542, 4574)	(214, 223), (612, 612), (946, 967), (1344, 1398), (1653, 1685), (1756, 1761), (1776, 1779), (2268, 2312), (2851, 2852), (3065, 3152), (4027, 4072), (4083, 4085), (4168, 4172), (4525, 4589)
GCF_000862265.1	Citrus tristeza virus	Closteroviridae	NC_001661.1	NP_042867.1	25-kDa coat protein			(16155, 16823)	19296	223	(7948, 7948), (9425, 9449), (9686, 9724), (9845, 9853), (11208, 11208), (14084, 14119), (14272, 14277), (15448, 15478), (15569, 15609), (18901, 18931)	(7706, 7706), (7871, 7957), (9421, 9486), (9667, 9734), (9833, 9888), (10851, 10868), (11174, 11230), (12363, 12383), (12540, 12564), (12635, 12674), (12773, 12782), (13640, 13650), (13765, 13767), (14081, 14141), (14266, 14291), (14476, 14487), (14504, 14517), (15315, 15339), (15378, 15382), (15395, 15494), (15553, 15640), (15680, 15680), (15694, 15738), (15982, 16008), (16137, 16142), (16162, 1…
GCF_000862285.1	Barley mild mosaic virus	Potyviridae	NC_003482.1	NP_734300.1	coat protein			-	3524	251	(1282, 1282), (1359, 1363), (1385, 1398), (2054, 2062), (2077, 2078), (2158, 2158)	(1272, 1291), (1305, 1314), (1356, 1365), (1383, 1402), (2043, 2087), (2156, 2193), (2215, 2216), (2257, 2259)
GCF_000862305.1	Lettuce mosaic virus	Potyviridae	NC_003605.1	NP_734162.1	coat protein			(9035, 9868)	10080	278	(3562, 3572), (7500, 7501), (7523, 7529), (9081, 9103), (9422, 9469)	(785, 786), (927, 934), (1155, 1163), (1179, 1184), (1625, 1629), (3555, 3598), (4059, 4081), (4157, 4176), (4646, 4667), (5164, 5165), (5187, 5189), (5609, 5663), (6271, 6282), (6293, 6331), (6348, 6352), (6488, 6489), (6517, 6526), (6814, 6817), (7393, 7395), (7471, 7541), (7870, 7892), (8965, 8991), (9076, 9130), (9419, 9481)
GCF_000862325.1	Little cherry virus 1	Closteroviridae	NC_001836.1	NP_045006.1	putative viral coat protein			(12064, 13275)	16934	404	(11949, 11997), (14202, 14263), (14455, 14472), (15903, 15947)	(10297, 10302), (10322, 10326), (10553, 10592), (10884, 10891), (11283, 11326), (11583, 11621), (11929, 12024), (12257, 12333), (12640, 12697), (13699, 13730), (14042, 14049), (14060, 14091), (14194, 14337), (14354, 14385), (14425, 14487), (15849, 15970), (16016, 16053)
GCF_000862345.1	Murine coronavirus	Coronaviridae	NC_001846.1	NP_045302.1	nucleocapsid protein			(29669, 31030)	31357	454	(21948, 21953), (22093, 22138), (22202, 22207), (29921, 29925), (30100, 30126), (30206, 30226), (30269, 30356), (30443, 30522), (30534, 30537), (30593, 30645)	(5459, 5463), (12319, 12341), (13653, 13656), (15366, 15410), (16185, 16214), (16423, 16432), (16500, 16517), (17202, 17203), (17360, 17373), (18201, 18204), (18323, 18328), (18609, 18631), (20014, 20032), (20320, 20374), (21092, 21111), (21517, 21529), (21613, 21649), (21849, 21883), (21903, 21966), (22088, 22154), (22178, 22234), (22392, 22412), (22509, 22516), (22846, 22880), (22967, 22976), (…
GCF_000862365.1	Wheat streak mosaic virus	Potyviridae	NC_001886.1	NP_734274.1	coat protein			(8189, 9235)	9384	349	(560, 562), (994, 994), (1040, 1074), (4176, 4177), (5875, 5877), (6176, 6179), (6480, 6480), (8704, 8705), (8792, 8830)	(557, 568), (585, 587), (793, 811), (954, 1009), (1027, 1082), (1608, 1613), (4148, 4152), (4167, 4181), (4193, 4199), (4393, 4408), (5189, 5192), (5608, 5609), (5627, 5628), (5641, 5651), (5681, 5702), (5864, 5881), (6023, 6027), (6158, 6211), (6320, 6321), (6395, 6414), (6431, 6444), (6462, 6482), (6801, 6809), (8701, 8708), (8719, 8721), (8737, 8742), (8788, 8830)
GCF_000862385.1	Wheat yellow mosaic virus	Potyviridae	NC_002349.1	NP_697040.1	coat protein			-	3659	293	(2746, 2755), (2911, 2926), (3039, 3041)	(2441, 2441), (2557, 2559), (2669, 2684), (2721, 2773), (2833, 2833), (2906, 2936), (3023, 3046), (3065, 3077)
GCF_000862385.1	Wheat yellow mosaic virus	Potyviridae	NC_002350.1	NP_697040.1	coat protein			(6496, 7374)	7636	293	(3735, 3738), (3760, 3761), (4114, 4165), (6866, 6873)	(3402, 3443), (3491, 3494), (3601, 3605), (3705, 3770), (3968, 3982), (3999, 4003), (4084, 4175), (4210, 4210), (4221, 4227), (6851, 6888), (6904, 6912), (6940, 6966), (7013, 7060)
GCF_000862405.1	Hepatitis GB virus B	Flaviviridae	NC_001655.1	NP_757352.1	core protein C			(446, 913)	9399	156	(4165, 4214), (7341, 7369), (8159, 8169)	(2019, 2043), (4084, 4277), (5279, 5298), (7108, 7142), (7218, 7220), (7232, 7265), (7328, 7384), (7624, 7627), (7900, 7947), (8139, 8201), (8943, 8955)
GCF_000862425.1	Rio Bravo virus	Flaviviridae	NC_003675.1	NP_776069.1	anchored core protein C			(1, 306)	10140	102	(1235, 1278), (5531, 5555), (5766, 5773), (5853, 5883)	(224, 238), (1012, 1041), (1220, 1281), (2960, 3013), (4545, 4561), (4967, 5008), (5516, 5583), (5750, 5788), (5838, 5900), (5916, 5928), (5971, 5971), (6289, 6289), (6302, 6303), (7090, 7104), (7581, 7590), (7795, 7799), (8173, 8180), (8267, 8269), (8280, 8288), (8335, 8340), (8355, 8379), (8499, 8511), (8789, 8794), (9785, 9814)
GCF_000862425.1	Rio Bravo virus	Flaviviridae	NC_003675.1	NP_776068.1	core protein C			(1, 264)	10140	88	(1206, 1259), (5528, 5533), (5832, 5877), (8770, 8772)	(203, 215), (961, 1003), (1015, 1017), (1195, 1268), (2938, 2966), (3228, 3240), (4946, 4971), (4983, 4986), (5492, 5554), (5571, 5574), (5746, 5753), (5819, 5881), (5892, 5905), (6263, 6303), (7068, 7088), (7104, 7105), (7118, 7121), (7547, 7551), (7563, 7565), (7773, 7779), (8247, 8284), (8300, 8319), (8336, 8337), (8739, 8777), (8791, 8793), (8812, 8818), (9778, 9781)
GCF_000862445.1	Sesbania mosaic virus	Solemoviridae	NC_002568.2	NP_066394.1	coat protein			(3217, 4020)	4148	268	(2027, 2062)	(1892, 1953), (1991, 2079), (2196, 2221)
GCF_000862465.1	Soybean mosaic virus	Potyviridae	NC_002634.1	NP_734200.1	coat protein			(8535, 9329)	9588	265	(3037, 3039), (4276, 4282), (5575, 5585), (6053, 6064), (8902, 8960)	(661, 662), (682, 692), (947, 960), (977, 981), (1746, 1762), (1781, 1782), (2696, 2696), (2989, 3019), (3033, 3047), (3362, 3420), (3617, 3628), (3801, 3816), (4248, 4286), (4298, 4300), (5553, 5590), (5834, 5847), (5860, 5867), (6007, 6111), (6448, 6462), (6974, 6978), (7280, 7285), (7375, 7396), (7409, 7410), (7886, 7889), (8545, 8589), (8900, 8962)
GCF_000862485.1	Maize rayado fino virus	Tymoviridae	NC_002786.1	NP_115454.1	polyprotein	(1840, 1995)	Tymo_coat	(5614, 6081)	6305	156	(276, 336)	(266, 500), (522, 547), (575, 602), (617, 617), (704, 706), (723, 724), (3958, 3971), (5871, 5875), (5987, 5989)
GCF_000862485.2	Maize rayado fino virus	Tymoviridae	NC_002786.2	NP_115454.2	polyprotein	(1850, 2025)	Tymo_coat	(5674, 6201)	6366	176	(359, 418)	(296, 546), (609, 630), (685, 688), (702, 707), (4396, 4402), (5960, 5966)
GCF_000862505.1	Betacoronavirus 1	Coronaviridae	NC_003045.1	NP_150083.1	nucleocapsid protein			(29393, 30736)	31028	448	(29871, 29938), (30032, 30095), (30146, 30325)	(5905, 5923), (12506, 12516), (12588, 12597), (12619, 12637), (12649, 12672), (13053, 13078), (13127, 13159), (15891, 15900), (17056, 17081), (17106, 17110), (17125, 17125), (17674, 17704), (17716, 17721), (18047, 18049), (18888, 18888), (19365, 19377), (20064, 20125), (20743, 20745), (21665, 21699), (21908, 21966), (21987, 21993), (22011, 22012), (22033, 22048), (22550, 22576), (23224, 23228), (…
GCF_000862525.1	Oat mosaic virus	Potyviridae	NC_004017.1	NP_734282.1	coat protein			-	2284	260	(1466, 1470), (1546, 1560)	(958, 965), (1459, 1480), (1534, 1578)
GCF_000862525.1	Oat mosaic virus	Potyviridae	NC_004016.1	NP_734282.1	coat protein			(6417, 7196)	7550	260	(3457, 3460), (3477, 3497), (6823, 6823), (6835, 6836), (6910, 6948)	(423, 427), (911, 921), (2910, 2921), (3286, 3290), (3445, 3508), (3562, 3601), (3853, 3874), (3988, 4004), (4015, 4015), (6657, 6684), (6776, 6787), (6806, 6856), (6888, 6983)
GCF_000862545.1	Salmon pancreas disease virus	Togaviridae	NC_003433.1	NP_740657.1	capsid protein			(7845, 8693)	11900	283	(1950, 1950), (4575, 4614), (5875, 5888), (5906, 5928), (5984, 5994), (6009, 6025), (9233, 9252)	(1381, 1383), (1457, 1471), (1742, 1769), (1889, 2002), (2576, 2612), (2658, 2687), (4082, 4121), (4570, 4623), (4968, 4970), (5758, 5775), (5869, 5946), (5964, 6041), (6946, 6952), (7740, 7751), (7824, 7835), (8297, 8299), (8691, 8713), (9217, 9264)
GCF_000862565.1	Cocksfoot streak virus	Potyviridae	NC_003742.1	NP_734398.1	coat protein			(8552, 9400)	9663	283	(5453, 5469), (5609, 5629), (5783, 5786), (5806, 5806), (8945, 8983), (8996, 9004)	(724, 726), (1106, 1110), (1723, 1734), (2235, 2258), (3952, 3952), (4063, 4086), (5445, 5501), (5569, 5683), (5768, 5834), (7811, 7813), (8859, 8921), (8932, 9008), (9025, 9026), (9047, 9048)
GCF_000862585.1	Subterranean clover mottle virus	Solemoviridae	NC_004346.1	NP_715629.1	capsid protein			(3323, 4081)	4258	253	(2221, 2248), (2317, 2328), (2521, 2521)	(2218, 2252), (2269, 2333), (2509, 2530), (3307, 3328), (3361, 3363), (3374, 3409)
GCF_000862605.1	Onion yellow dwarf virus	Potyviridae	NC_005029.1	NP_871747.1	coat protein			(9552, 10322)	10538	257	(579, 589), (7743, 7745), (7757, 7761), (9551, 9563), (9907, 9982)	(528, 544), (570, 616), (1280, 1281), (1301, 1314), (2222, 2225), (3442, 3471), (4133, 4139), (4214, 4257), (5788, 5790), (5951, 5952), (6184, 6186), (6489, 6495), (6697, 6703), (6718, 6725), (6737, 6754), (7358, 7397), (7467, 7480), (7717, 7768), (9546, 9596), (9905, 9991), (10003, 10059)
GCF_000862665.1	Chayote mosaic virus	Tymoviridae	NC_002588.1	NP_067738.1	coat protein			(5662, 6234)	6364	191	(1726, 1739), (1750, 1763), (1839, 1870)	(486, 488), (675, 677), (695, 696), (708, 770), (1444, 1450), (1475, 1486), (1640, 1645), (1676, 1699), (1711, 1892), (3771, 3777)
GCF_000862745.1	Porcine reproductive and respiratory syndrome virus	Arteriviridae	NC_001961.1	NP_047413.1	nucleocapsid protein N			(14889, 15257)	15428	123	(1472, 1487), (3459, 3472), (4446, 4448), (6996, 7047), (7459, 7475), (7501, 7510), (8060, 8069), (8206, 8215), (11317, 11339), (14903, 14904)	(877, 885), (1361, 1363), (1385, 1393), (1453, 1497), (1514, 1515), (3170, 3178), (3452, 3511), (3541, 3546), (3581, 3584), (4405, 4457), (4739, 4742), (5466, 5474), (6982, 7112), (7418, 7437), (7449, 7517), (8035, 8093), (8176, 8223), (9210, 9216), (9665, 9715), (10870, 10873), (10919, 10920), (11308, 11364), (11482, 11483), (12517, 12524), (14870, 14931), (14957, 14994), (15014, 15017)
GCF_000862845.1	Escherichia virus FI	Leviviridae	NC_004301.1	NP_695026.1	hypothetical protein	(2, 132)	Levi_coat	(1430, 1822)	4276	131	(1271, 1287), (2297, 2313), (2338, 2357)	(1253, 1317), (1548, 1570), (2293, 2378), (2480, 2482), (2494, 2496), (3729, 3751)
GCF_000862845.1	Escherichia virus FI	Leviviridae	NC_004301.1	NP_695027.1	hypothetical protein	(2, 132)	Levi_coat	(1430, 1822)	4276	131	(1271, 1287), (2297, 2313), (2338, 2357)	(1253, 1317), (1548, 1570), (2293, 2378), (2480, 2482), (2494, 2496), (3729, 3751)
GCF_000862865.1	Pestivirus D	Flaviviridae	NC_003679.1	NP_777534.1	capsid protein			(877, 1176)	12333	100	(960, 963), (3002, 3004), (4844, 4848), (5062, 5065), (6740, 6745), (9999, 10001), (10121, 10158), (10296, 10326), (10486, 10523)	(925, 978), (1124, 1124), (2976, 3010), (3142, 3152), (4829, 4873), (5055, 5074), (5596, 5607), (5773, 5780), (5797, 5802), (6727, 6772), (7179, 7190), (8721, 8730), (9349, 9364), (9510, 9517), (9529, 9546), (9983, 10009), (10099, 10172), (10275, 10343), (10468, 10545), (10666, 10696), (10834, 10876), (12005, 12010)
GCF_000862905.1	Potato virus Y	Potyviridae	NC_001616.1	NP_734250.1	coat protein			(8573, 9373)	9704	267	(5493, 5502), (8844, 8885), (8944, 8979)	(642, 651), (1878, 1882), (5388, 5390), (5484, 5543), (5653, 5653), (5673, 5707), (5829, 5834), (5845, 5889), (5941, 5945), (5963, 5976), (6102, 6104), (6304, 6309), (6324, 6340), (6450, 6458), (6726, 6728), (7032, 7041), (7056, 7087), (8490, 8559), (8822, 8902), (8931, 9004)
GCF_000862925.1	Bean pod mottle virus	Secoviridae	NC_003495.1	NP_612348.1	coat protein			(455, 3508)	3662	1018	(1992, 1993), (2005, 2007)	(1980, 2009)
GCF_000862925.1	Bean pod mottle virus	Secoviridae	NC_003495.1	NP_734072.1	Large coat protein			(1793, 2914)	3662	374	(1334, 1345), (1615, 1632)	(928, 928), (1305, 1308), (1319, 1350), (1392, 1393), (1577, 1578), (1594, 1596), (1613, 1647), (1802, 1807), (1900, 1910), (1932, 1963)
GCF_000862925.1	Bean pod mottle virus	Secoviridae	NC_003496.1	NP_612348.1	coat protein			-	5995	1018	(2136, 2149), (3451, 3466), (4106, 4108)	(1576, 1583), (2086, 2108), (2122, 2171), (2989, 2990), (3417, 3469), (4096, 4111), (4125, 4129)
GCF_000862925.1	Bean pod mottle virus	Secoviridae	NC_003495.1	NP_734074.1	Small coat protein			(2915, 3508)	3662	198	(1594, 1596), (1610, 1619), (1631, 1641), (3209, 3218)	(830, 834), (862, 869), (1579, 1653), (1664, 1689), (1713, 1733), (3189, 3225)
GCF_000862925.1	Bean pod mottle virus	Secoviridae	NC_003496.1	NP_734072.1	Large coat protein			-	5995	374	(2508, 2520), (2681, 2715), (3024, 3034)	(2201, 2210), (2227, 2234), (2371, 2386), (2493, 2539), (2665, 2730), (2850, 2883), (3002, 3050), (3118, 3124), (3360, 3373), (4624, 4624)
GCF_000862925.1	Bean pod mottle virus	Secoviridae	NC_003496.1	NP_734074.1	Small coat protein			-	5995	198	(2392, 2405), (2434, 2438), (2588, 2628), (2812, 2812)	(2303, 2303), (2385, 2453), (2471, 2483), (2568, 2640), (2783, 2829), (2888, 2947), (2958, 2958), (3311, 3331), (5037, 5037)
GCF_000862945.1	Parsnip yellow fleck virus	Secoviridae	NC_003628.1	NP_734446.1	31 kDa coat protein			(2709, 3485)	9871	259	(3300, 3359), (9406, 9440)	(3083, 3089), (3110, 3127), (3280, 3378), (3535, 3543), (3564, 3585), (4010, 4021), (4872, 4879), (4892, 4898), (6848, 6872), (7167, 7180), (7193, 7217), (7442, 7500), (7514, 7518), (8576, 8581), (8695, 8732), (8747, 8748), (8804, 8807), (8827, 8841), (8986, 9026), (9178, 9190), (9384, 9445)
GCF_000862945.1	Parsnip yellow fleck virus	Secoviridae	NC_003628.1	NP_734445.1	26 kDa coat protein			(2043, 2708)	9871	222	(3086, 3133), (3306, 3320), (3460, 3489), (8568, 8572), (8586, 8592), (9416, 9417)	(1142, 1148), (2899, 2900), (2914, 2914), (3059, 3166), (3279, 3347), (3451, 3507), (5177, 5186), (7024, 7030), (7062, 7064), (7076, 7084), (7173, 7180), (7197, 7224), (7340, 7346), (7406, 7408), (7555, 7556), (8554, 8628), (8874, 8876), (8969, 8969), (9096, 9101), (9166, 9195), (9210, 9217), (9398, 9448), (9474, 9485)
GCF_000862945.1	Parsnip yellow fleck virus	Secoviridae	NC_003628.1	NP_734444.1	22.5 kDa coat protein			(1461, 2042)	9871	194	(3088, 3117), (7063, 7067), (7361, 7393), (8890, 8909), (9046, 9052)	(359, 405), (768, 796), (1264, 1280), (3084, 3143), (3232, 3261), (3405, 3413), (3481, 3495), (7047, 7080), (7210, 7216), (7348, 7401), (8487, 8493), (8579, 8602), (8743, 8746), (8877, 8933), (9023, 9057), (9278, 9286), (9390, 9460), (9531, 9532)
GCF_000862965.1	Avian coronavirus	Coronaviridae	NC_001451.1	NP_040838.1	nucleocapsid protein			(25873, 27099)	27608	409	(2772, 2777), (2794, 2796), (2995, 2996), (3008, 3034), (3333, 3337), (19270, 19271), (25629, 25630), (26020, 26045), (26056, 26074), (26169, 26174), (26452, 26523), (26536, 26539), (26559, 26659)	(1033, 1041), (2492, 2499), (2721, 2725), (2738, 2832), (2974, 3071), (3102, 3126), (3141, 3162), (3235, 3271), (3325, 3353), (3448, 3450), (3555, 3583), (3602, 3602), (3767, 3863), (4845, 4858), (5043, 5052), (5244, 5275), (11671, 11678), (12293, 12294), (15564, 15574), (16080, 16090), (19251, 19292), (19756, 19765), (23567, 23629), (24080, 24086), (24591, 24630), (24969, 24990), (25584, 25711),…
GCF_000863025.1	Rubella virus	Matonaviridae	NC_001545.2	NP_740662.1	capsid protein			(6512, 7411)	9762	300	(2630, 2660), (6935, 6991)	(1061, 1145), (1848, 1913), (2601, 2676), (3089, 3132), (4072, 4089), (4102, 4104), (4194, 4198), (4210, 4212), (4570, 4602), (6865, 6870), (6890, 6908), (6930, 6996), (7029, 7032), (7047, 7060), (7109, 7112), (7389, 7399)
GCF_000863085.1	Rice yellow mottle virus	Solemoviridae	NC_001575.2	YP_007438863.1	capsid protein			(3447, 4163)	4449	239	(2237, 2237), (2288, 2291), (2782, 2789), (3181, 3184), (3199, 3203), (3215, 3238)	(1364, 1388), (1989, 1997), (2008, 2015), (2026, 2034), (2066, 2081), (2231, 2241), (2286, 2298), (2779, 2796), (3166, 3256)
GCF_000863105.1	Southern cowpea mosaic virus	Solemoviridae	NC_001625.2	NP_042303.1	capsid protein			(3216, 4052)	4193	279	(2221, 2259)	(1489, 1492), (1510, 1510), (2060, 2108), (2203, 2293), (2396, 2397), (2434, 2437), (3458, 3465), (3643, 3652)
GCF_000863125.1	Tick-borne encephalitis virus	Flaviviridae	NC_001672.1	NP_775500.1	anchored core protein C			(133, 468)	11141	112	(10354, 10395), (10426, 10499)	(1300, 1300), (1319, 1329), (1895, 1926), (1938, 1940), (1999, 2000), (2050, 2051), (6023, 6080), (8700, 8733), (9318, 9324), (9336, 9365), (10280, 10633), (10853, 10869)
GCF_000863125.1	Tick-borne encephalitis virus	Flaviviridae	NC_001672.1	NP_775499.1	core protein C			(133, 420)	11141	96	(10439, 10551)	(253, 283), (1354, 1372), (1383, 1383), (1879, 1897), (1968, 1976), (2098, 2110), (2121, 2121), (3048, 3054), (5491, 5506), (5998, 6057), (8661, 8680), (8784, 8794), (8813, 8849), (9284, 9327), (9424, 9457), (10355, 10357), (10381, 10608), (10674, 10680), (10819, 10851)
GCF_000863145.1	Bean yellow mosaic virus	Potyviridae	NC_003492.1	NP_734182.1	coat protein			(8540, 9358)	9532	273	(1008, 1028), (1365, 1366), (5011, 5016), (8562, 8580), (8921, 8924), (8935, 8976)	(655, 670), (686, 690), (985, 1049), (1144, 1146), (1343, 1392), (2975, 2976), (3015, 3024), (3324, 3355), (3529, 3532), (3739, 3757), (4994, 5020), (5034, 5036), (5662, 5672), (5714, 5731), (5746, 5746), (5812, 5820), (6197, 6199), (6229, 6230), (6334, 6340), (8148, 8193), (8545, 8614), (8711, 8723), (8918, 8980)
GCF_000863165.1	Louping ill virus	Flaviviridae	NC_001809.1	NP_740722.1	putative enchored capsid (core) protein			(130, 465)	10871	112	(6043, 6045), (8700, 8701), (8778, 8779), (9221, 9238), (9318, 9322), (10116, 10155), (10569, 10602)	(1337, 1337), (1901, 1917), (2037, 2038), (2918, 2925), (5010, 5035), (5501, 5532), (6022, 6052), (8320, 8342), (8683, 8736), (8767, 8788), (8804, 8806), (8857, 8863), (9195, 9248), (9305, 9364), (9398, 9404), (9425, 9434), (9445, 9508), (9519, 9530), (10105, 10168), (10404, 10416), (10542, 10605)
GCF_000863165.1	Louping ill virus	Flaviviridae	NC_001809.1	NP_740269.1	capsid (core) protein			(130, 417)	10871	96	(5001, 5004), (6016, 6026), (8746, 8757), (8778, 8795), (8807, 8813), (10103, 10119), (10130, 10130), (10545, 10581), (10596, 10597)	(1841, 1843), (1865, 1865), (1879, 1879), (3046, 3062), (3362, 3377), (4972, 5011), (5484, 5521), (5995, 6048), (8303, 8306), (8476, 8478), (8497, 8504), (8663, 8678), (8742, 8840), (9284, 9338), (9422, 9428), (9448, 9451), (10100, 10158), (10273, 10299), (10377, 10402), (10465, 10482), (10519, 10524), (10539, 10608), (10633, 10635)
GCF_000863185.1	Sweet potato feathery mottle virus	Potyviridae	NC_001841.1	NP_734318.1	coat protein			(9652, 10596)	10820	315	(984, 984), (1693, 1708), (1738, 1754), (1790, 1790), (1832, 1838), (10096, 10155)	(974, 999), (1369, 1386), (1562, 1563), (1574, 1621), (1646, 1843), (1855, 1881), (2115, 2130), (2146, 2169), (2271, 2276), (2294, 2315), (2326, 2331), (2345, 2356), (2481, 2487), (2524, 2533), (3020, 3034), (3930, 3945), (4118, 4124), (9405, 9413), (10040, 10043), (10093, 10164), (10279, 10283)
GCF_000863205.1	Enterovirus E	Picornaviridae	NC_001859.1	NP_045756.1	genome polyprotein	(1, 317)	VP0	(819, 1769)	7414	317	(1013, 1020), (1039, 1067), (1264, 1299)	(545, 545), (627, 631), (661, 677), (1004, 1095), (1150, 1224), (1262, 1325), (1527, 1528), (1764, 1768), (1996, 1999), (2209, 2211), (2224, 2226), (2788, 2791), (2803, 2846), (3449, 3474), (3672, 3672)
GCF_000863205.1	Enterovirus E	Picornaviridae	NC_001859.1	NP_740448.1	capsid protein VP1			(2496, 3338)	7414	281	(1219, 1291)	(1100, 1102), (1115, 1311), (1340, 1342), (1399, 1400), (1412, 1460), (1626, 1627), (1723, 1757), (2776, 2794), (2920, 2947), (3237, 3249), (3274, 3288)
GCF_000863205.1	Enterovirus E	Picornaviridae	NC_001859.1	NP_740446.1	capsid protein VP2			(1026, 1769)	7414	248	(1111, 1171), (1186, 1193)	(526, 537), (626, 628), (649, 649), (732, 733), (1075, 1206), (1217, 1295), (1325, 1326), (1368, 1402), (1426, 1428), (2328, 2331), (2343, 2348), (2373, 2374), (2922, 2946), (5911, 5933), (6226, 6245), (6260, 6271)
GCF_000863205.1	Enterovirus E	Picornaviridae	NC_001859.1	NP_740447.1	capsid protein VP3			(1770, 2495)	7414	242	(893, 909), (946, 947), (1412, 1450), (2136, 2136), (2148, 2152), (2463, 2465), (4140, 4140), (6081, 6087)	(883, 955), (1039, 1043), (1200, 1216), (1246, 1261), (1282, 1293), (1397, 1473), (2114, 2116), (2130, 2162), (2440, 2473), (3255, 3275), (4101, 4110), (4124, 4153), (6075, 6097)
GCF_000863205.1	Enterovirus E	Picornaviridae	NC_001859.1	NP_740445.1	capsid protein VP4			(819, 1025)	7414	69	(892, 901), (916, 939), (1483, 1516), (2995, 2997), (3188, 3192)	(817, 835), (881, 952), (992, 1034), (1338, 1365), (1395, 1395), (1463, 1528), (1621, 1627), (2411, 2429), (2443, 2446), (2537, 2555), (2971, 3005), (3082, 3119), (3145, 3160), (3178, 3199)
GCF_000863225.1	Maize dwarf mosaic virus	Potyviridae	NC_003377.1	NP_734152.1	coat protein			(8390, 9262)	9515	291	(5651, 5662), (8483, 8483), (8774, 8856)	(1121, 1180), (1425, 1432), (2794, 2805), (3099, 3103), (4914, 4917), (4932, 4935), (5625, 5703), (5736, 5806), (8440, 8503), (8722, 8867), (8938, 8956)
GCF_000863245.1	Tremovirus A	Picornaviridae	NC_003990.1	NP_705598.1	putative VP1			(1956, 2798)	7055	281	(2346, 2405), (3256, 3256)	(1899, 1926), (2246, 2263), (2306, 2306), (2320, 2408), (2797, 2858), (3228, 3293), (3336, 3347), (3359, 3400)
GCF_000863245.1	Tremovirus A	Picornaviridae	NC_003990.1	NP_705597.1	putative VP3			(1221, 1955)	7055	245	(2296, 2362), (4435, 4442)	(1857, 1860), (1941, 1948), (2245, 2260), (2290, 2370), (2391, 2404), (2421, 2423), (2617, 2678), (2764, 2764), (2851, 2857), (3362, 3366), (3380, 3423), (4355, 4382), (4401, 4412), (4428, 4455), (4645, 4648)
GCF_000863245.1	Tremovirus A	Picornaviridae	NC_003990.1	NP_705596.1	putative VP2			(555, 1220)	7055	222	(2717, 2749), (2943, 2955), (4469, 4493), (4711, 4719)	(2254, 2288), (2307, 2315), (2327, 2362), (2689, 2763), (2921, 2962), (3478, 3480), (3498, 3506), (3833, 3840), (4434, 4505), (4689, 4750)
GCF_000863265.1	Japanese yam mosaic virus	Potyviridae	NC_000947.1	NP_734232.1	coat protein			(8680, 9549)	9760	290	(467, 470), (494, 498), (512, 523), (841, 842), (853, 853), (6753, 6753), (7074, 7100), (9106, 9144)	(467, 554), (568, 570), (646, 675), (689, 711), (732, 746), (827, 875), (1062, 1090), (1160, 1172), (1585, 1599), (1760, 1790), (5157, 5159), (5583, 5590), (6711, 6712), (6748, 6761), (7055, 7107), (7401, 7414), (7789, 7790), (9085, 9157)
GCF_000863285.1	Apoi virus	Flaviviridae	NC_003676.1	NP_775677.1	anchored core protein C			(1, 330)	10116	110	(1579, 1595), (5943, 5943), (5965, 5975), (7575, 7576), (8364, 8364), (9098, 9117), (9304, 9338), (9764, 9781), (9792, 9792)	(235, 250), (451, 458), (1020, 1050), (1147, 1153), (1260, 1266), (1280, 1281), (1566, 1604), (1897, 1897), (1908, 1938), (4241, 4244), (4401, 4417), (4840, 4844), (5359, 5363), (5377, 5386), (5397, 5402), (5923, 5994), (6181, 6203), (7127, 7133), (7153, 7159), (7566, 7587), (8356, 8371), (8473, 8483), (8595, 8596), (8622, 8622), (8647, 8651), (9074, 9130), (9195, 9202), (9300, 9350), (9745, 9805…
GCF_000863285.1	Apoi virus	Flaviviridae	NC_003676.1	NP_775676.1	core protein C			(1, 279)	10116	93	(2579, 2588), (2602, 2602), (3244, 3249), (4375, 4396), (5894, 5925), (5940, 5942), (6269, 6270), (7102, 7103), (7514, 7531), (7550, 7550), (9049, 9053), (9278, 9288)	(171, 173), (198, 214), (627, 628), (1194, 1239), (1741, 1743), (2002, 2002), (2399, 2404), (2437, 2437), (2564, 2610), (3240, 3264), (3277, 3280), (4355, 4408), (4908, 4923), (4934, 4935), (5359, 5360), (5864, 5957), (6171, 6174), (6258, 6274), (6289, 6305), (7076, 7112), (7500, 7554), (8786, 8788), (9045, 9090), (9273, 9309), (9944, 9946)
GCF_000863305.1	Hop latent virus	Betaflexiviridae	NC_002552.1	NP_066262.1	coat protein			(7295, 8212)	8612	306	(1449, 1451), (1518, 1524), (4761, 4762), (4903, 4916), (4970, 5018), (5459, 5459), (5686, 5718)	(1421, 1456), (1472, 1494), (1506, 1534), (4114, 4126), (4608, 4610), (4750, 4794), (4830, 4836), (4858, 4875), (4888, 4927), (4957, 5027), (5424, 5477), (5667, 5723), (7515, 7517), (7753, 7761)
GCF_000863345.1	Aconitum latent virus	Betaflexiviridae	NC_002795.1	NP_116491.1	coat protein			(7349, 8260)	8657	304	(497, 524), (538, 543), (1027, 1033), (4640, 4643), (4661, 4663), (4784, 4792), (4951, 4953), (5005, 5009), (5035, 5036), (5054, 5059), (5669, 5672), (5857, 5868)	(493, 555), (622, 623), (636, 668), (702, 705), (978, 980), (993, 1006), (1019, 1037), (4627, 4686), (4781, 4799), (4810, 4811), (4934, 4960), (5003, 5063), (5104, 5109), (5472, 5475), (5486, 5511), (5660, 5699), (5753, 5801), (5847, 5875), (7435, 7439), (7625, 7625), (7825, 7826)
GCF_000863385.1	Mayaro virus	Togaviridae	NC_003417.1	NP_740691.1	capsid protein			(7417, 8190)	11411	258	(2373, 2395), (6075, 6075), (7756, 7833), (7910, 7923), (7943, 7952)	(1719, 1721), (2345, 2403), (4494, 4494), (5564, 5565), (5589, 5620), (5642, 5644), (5694, 5700), (6049, 6091), (7270, 7331), (7348, 7375), (7736, 8012), (8203, 8228), (8239, 8265), (8467, 8483)
GCF_000863425.1	Sapelovirus A	Picornaviridae	NC_003987.1	NP_740483.1	capsid protein 1D			(2271, 3125)	7491	285	(726, 726), (855, 855), (882, 891), (922, 943), (4534, 4537), (4551, 4565), (4650, 4654), (4670, 4692)	(510, 526), (546, 548), (723, 739), (848, 904), (918, 978), (1051, 1059), (1088, 1097), (1208, 1224), (1920, 1922), (2063, 2068), (2468, 2470), (4520, 4575), (4638, 4697), (4885, 4898), (6137, 6143)
GCF_000863425.1	Sapelovirus A	Picornaviridae	NC_003987.1	NP_740480.1	capsid protein 1B			(855, 1568)	7491	238	(1030, 1074), (1488, 1512)	(939, 997), (1019, 1087), (1466, 1525), (1788, 1788), (1827, 1828), (2492, 2528), (4578, 4588), (4608, 4633), (4652, 4709), (4768, 4788), (6246, 6262)
GCF_000863425.1	Sapelovirus A	Picornaviridae	NC_003987.1	NP_740481.1	capsid protein 1C			(1569, 2270)	7491	234	(581, 598), (715, 720), (733, 739), (2075, 2081), (4421, 4421), (4653, 4680)	(510, 518), (546, 608), (684, 769), (2026, 2107), (2173, 2179), (2270, 2276), (2289, 2292), (4397, 4436), (4451, 4456), (4533, 4536), (4646, 4684), (6149, 6160)
GCF_000863425.1	Sapelovirus A	Picornaviridae	NC_003987.1	NP_740479.1	capsid protein 1A			(696, 854)	7491	53	(751, 781), (796, 817), (847, 847), (2284, 2307)	(467, 527), (556, 558), (592, 610), (629, 648), (715, 855), (1279, 1311), (2064, 2065), (2256, 2331), (6048, 6050), (7051, 7095)
GCF_000863445.1	Wild potato mosaic virus	Potyviridae	NC_004426.1	NP_741959.1	polyprotein	(2831, 3063)	Poty_coat	(8674, 9372)	9878	233	(3296, 3318), (5746, 5746), (5759, 5759), (5849, 5921), (9012, 9012)	(3080, 3082), (3290, 3344), (4754, 4769), (4785, 4787), (5531, 5533), (5547, 5553), (5739, 5788), (5800, 5800), (5839, 5928), (5999, 6012), (6024, 6027), (6095, 6151), (6879, 6909), (7350, 7363), (7374, 7405), (8585, 8597), (8615, 8643), (8993, 9054)
GCF_000863465.1	Turnip mosaic virus	Potyviridae	NC_002509.2	NP_734222.2	coat protein			(8759, 9622)	9835	288	(1662, 1691), (9162, 9220)	(790, 848), (865, 894), (905, 907), (1649, 1712), (1901, 1928), (2032, 2032), (3678, 3709), (4928, 4943), (5654, 5690), (6404, 6412), (8760, 8845), (9084, 9138), (9158, 9230)
GCF_000863485.1	Pelargonium line pattern virus	Tombusviridae	NC_007017.2	YP_238481.1	coat protein			(2621, 3634)	3883	338	(2393, 2420)	(2006, 2028), (2262, 2300), (2384, 2437), (3107, 3112), (3130, 3147)
GCF_000863545.1	Heterosigma akashiwo RNA virus	Marnaviridae	NC_005281.1	NP_944776.1	polyprotein	(2352, 2577)	CRPV_capsid	(7537, 8214)	8587	226	(554, 561), (576, 587), (8124, 8185)	(371, 391), (407, 430), (529, 537), (549, 610), (716, 732), (759, 775), (988, 1040), (2201, 2202), (2244, 2244), (4245, 4249), (5788, 5798), (5992, 6049), (6188, 6191), (6431, 6433), (7862, 7866), (7881, 7906), (8107, 8204)
GCF_000863565.1	Murray Valley encephalitis virus	Flaviviridae	NC_000943.1	NP_722514.1	core protein C			(96, 410)	11014	105	(6108, 6117), (6315, 6334), (7747, 7772), (10436, 10494)	(453, 481), (1395, 1438), (1475, 1477), (1890, 1891), (2090, 2090), (3310, 3314), (3325, 3336), (4919, 4935), (5121, 5181), (5205, 5238), (6094, 6138), (6289, 6346), (7658, 7666), (7728, 7787), (8488, 8518), (9513, 9539), (9713, 9748), (10422, 10513)
GCF_000863645.1	Pennisetum mosaic virus	Potyviridae	NC_007147.1	YP_006395348.1	coat protein			(8462, 9367)	9611	302	(8524, 8538), (8876, 8946)	(485, 486), (655, 671), (815, 817), (1163, 1210), (1348, 1363), (1488, 1533), (2870, 2883), (3186, 3208), (5686, 5728), (6042, 6069), (7313, 7326), (8507, 8584), (8830, 8966)
GCF_000863785.1	Peanut stunt virus	Bromoviridae	NC_002040.1	NP_049334.1	coat protein			(1249, 1923)	2188	225	(1609, 1611), (1680, 1691)	(513, 514), (525, 526), (692, 693), (1601, 1616), (1661, 1713), (1731, 1739)
GCF_000863785.1	Peanut stunt virus	Bromoviridae	NC_002039.1	NP_049334.1	coat protein			-	2947	225	(1106, 1107), (1122, 1128), (2141, 2157)	(1023, 1027), (1096, 1136), (1569, 1570), (2070, 2074), (2115, 2180), (2361, 2362)
GCF_000863785.1	Peanut stunt virus	Bromoviridae	NC_002038.1	NP_049334.1	coat protein			-	3357	225	(1923, 1924), (2868, 2896)	(766, 773), (978, 980), (1915, 1974), (1996, 1997), (2809, 2824), (2837, 2906)
GCF_000864005.1	Norwalk virus	Caliciviridae	NC_001959.2	NP_056821.2	VP1	(2, 294)	Calici_coat	(5361, 6239)	7654	293	(2729, 2731), (2747, 2754), (2965, 2978), (4340, 4381)	(2216, 2220), (2310, 2312), (2611, 2635), (2711, 2788), (2883, 2903), (2921, 2994), (3197, 3217), (4321, 4386), (4497, 4509), (4637, 4674), (4801, 4819), (4941, 4942)
GCF_000864005.1	Norwalk virus	Caliciviridae	NC_001959.2	NP_056821.2	VP1	(301, 517)	Calici_coat_C	(6258, 6908)	7654	217	(2715, 2763), (4222, 4223), (4290, 4317), (4492, 4495)	(2709, 2775), (2808, 2818), (2834, 2861), (2929, 2945), (3094, 3099), (3111, 3112), (3180, 3206), (3230, 3233), (4193, 4370), (4462, 4466), (4481, 4503), (4537, 4542), (4629, 4634), (4657, 4679)
GCF_000864005.1	Norwalk virus	Caliciviridae	NC_001959.2	NP_056822.1	VP2	(15, 211)	RNA_capsid	(6992, 7582)	7654	197	(666, 691), (3941, 3941), (4019, 4026), (4040, 4048), (4284, 4291), (4357, 4360), (4377, 4395)	(327, 334), (547, 569), (648, 700), (1964, 1982), (1993, 1999), (2518, 2520), (2535, 2542), (2932, 2933), (3000, 3036), (3817, 3822), (3916, 3947), (4010, 4072), (4086, 4096), (4263, 4295), (4307, 4311), (4350, 4405), (5022, 5024)
GCF_000864145.1	Shallot yellow stripe virus	Potyviridae	NC_007433.1	YP_331423.1	Coat protein			(9456, 10229)	10429	258	(624, 631), (775, 785), (999, 1009), (9586, 9616), (9813, 9870)	(428, 474), (584, 643), (743, 795), (993, 1047), (1108, 1112), (1217, 1267), (1401, 1401), (1427, 1437), (1924, 1931), (3916, 3917), (4233, 4235), (4251, 4260), (4513, 4513), (5887, 5891), (6952, 6954), (8189, 8192), (8388, 8389), (8409, 8409), (8698, 8701), (8724, 8727), (8934, 8945), (9276, 9280), (9449, 9470), (9578, 9638), (9805, 9873)
GCF_000864185.1	Grapevine leafroll-associated virus 2	Closteroviridae	NC_007448.1	YP_337916.1	minor capsid protein			(13837, 14505)	16494	223	(12655, 12668), (13549, 13589), (13650, 13684), (13739, 13761), (13828, 13865), (14167, 14179), (14191, 14191), (16043, 16047), (16127, 16129)	(7054, 7074), (7792, 7835), (12319, 12380), (12444, 12475), (12531, 12551), (12625, 12678), (13297, 13300), (13438, 13458), (13530, 13775), (13820, 13883), (13912, 13923), (13939, 13944), (14023, 14031), (14042, 14088), (14158, 14205), (14286, 14296), (14743, 14747), (15675, 15679), (15953, 16004), (16029, 16089), (16117, 16129)
GCF_000864185.1	Grapevine leafroll-associated virus 2	Closteroviridae	NC_007448.1	YP_337917.1	major capsid protein			(14579, 15172)	16494	198	(12360, 12383), (12531, 12533), (13496, 13511), (13525, 13541), (13595, 13608), (13620, 13620), (13631, 13649), (13666, 13694), (13773, 13773), (13786, 13794), (13892, 13902), (14184, 14192), (14524, 14529), (16028, 16029), (16130, 16155)	(7552, 7579), (7724, 7725), (7844, 7846), (9259, 9282), (12037, 12058), (12320, 12326), (12341, 12402), (12498, 12502), (12514, 12541), (12686, 12687), (13485, 13556), (13574, 13720), (13745, 13802), (13880, 13908), (13932, 13940), (13971, 14012), (14025, 14046), (14062, 14083), (14150, 14200), (14398, 14399), (14516, 14541), (14869, 14879), (15502, 15509), (15626, 15636), (16004, 16164)
GCF_000864285.1	Dulcamara mottle virus	Tymoviridae	NC_007609.1	YP_406376.1	coat protein			(5370, 5933)	6181	188	(5797, 5852)	(436, 487), (507, 661), (5772, 5868)
GCF_000864685.1	Pestivirus C	Flaviviridae	NC_002657.1	NP_777495.1	capsid protein			(878, 1174)	12301	99	(951, 985), (6753, 6754), (9541, 9548), (10501, 10514), (10525, 10560), (10659, 10660), (10823, 10828), (10910, 10914), (10926, 10927), (12019, 12028)	(265, 282), (811, 857), (946, 1010), (1102, 1103), (1333, 1350), (1459, 1465), (1617, 1623), (5600, 5614), (5647, 5653), (6260, 6290), (6599, 6599), (6648, 6649), (6733, 6766), (7189, 7199), (7368, 7383), (8603, 8627), (8838, 8852), (8997, 8997), (9517, 9556), (10300, 10309), (10336, 10360), (10457, 10577), (10651, 10685), (10698, 10699), (10813, 10835), (10899, 10931), (12014, 12037)
GCF_000864745.1	Cucumber mosaic virus	Bromoviridae	NC_001440.1	NP_040777.1	capsid protein			(1257, 1910)	2216	218	(1597, 1613)	(795, 834), (1567, 1615)
GCF_000864745.1	Cucumber mosaic virus	Bromoviridae	NC_002035.1	NP_040777.1	capsid protein			-	3050	218	(1390, 1425)	(1187, 1216), (1235, 1238), (1368, 1449)
GCF_000864745.1	Cucumber mosaic virus	Bromoviridae	NC_002034.1	NP_040777.1	capsid protein			-	3357	218	(482, 486), (498, 499), (703, 704), (2587, 2604), (2922, 2927)	(439, 446), (467, 519), (698, 707), (1290, 1294), (2583, 2635), (2792, 2819), (2914, 2929)
GCF_000864885.1	Severe acute respiratory syndrome-related coronavirus	Coronaviridae	NC_004718.3	YP_009825061.1	nucleocapsid protein			(28120, 29385)	29751	422	(28235, 28274), (28321, 28324), (28345, 28371), (28441, 28452), (28548, 28693), (28722, 28732), (28750, 28760), (28835, 28875), (28914, 28914), (28958, 28958)	(884, 888), (2019, 2022), (3248, 3323), (5724, 5732), (5861, 5891), (6027, 6028), (12288, 12289), (12479, 12514), (12722, 12736), (17062, 17107), (17270, 17272), (17423, 17510), (18415, 18420), (20037, 20039), (20231, 20232), (20964, 20966), (23868, 23871), (23923, 23929), (24295, 24341), (24494, 24510), (26893, 26897), (27498, 27501), (27843, 27879), (27895, 27899), (27972, 28114), (28203, 28503…
GCF_000865065.1	Dengue virus	Flaviviridae	NC_002640.1	NP_740314.1	anchored capsid protein ancC			(102, 440)	10649	113	(1159, 1166), (1181, 1183), (2844, 2847), (4912, 4921), (4945, 4958), (9250, 9317)	(1152, 1214), (1396, 1397), (1410, 1418), (2591, 2652), (2802, 2863), (2881, 2885), (3903, 3904), (4863, 4966), (5118, 5122), (5338, 5342), (5354, 5354), (5543, 5558), (6066, 6083), (6765, 6770), (6791, 6824), (6997, 7006), (7693, 7713), (7730, 7742), (7959, 7962), (8464, 8477), (8497, 8509), (9238, 9325), (9464, 9474)
GCF_000865065.1	Dengue virus	Flaviviridae	NC_002640.1	NP_740313.1	capsid protein C			(102, 398)	10649	99	(1103, 1162), (2817, 2827), (6006, 6018), (9240, 9267), (9447, 9449)	(1093, 1191), (1389, 1431), (2042, 2044), (2547, 2552), (2780, 2864), (4540, 4542), (4845, 4853), (4869, 4937), (5524, 5524), (5983, 6030), (6045, 6061), (6477, 6482), (6493, 6496), (6745, 6748), (7273, 7279), (7640, 7643), (7669, 7691), (7712, 7724), (9221, 9294), (9403, 9423), (9437, 9457)
GCF_000865185.1	Aurantiochytrium single-stranded RNA virus 01	Marnaviridae	NC_007522.1	YP_398835.1	capsid protein precursor	(860, 1077)	CRPV_capsid	(7910, 8563)	9035	218	(359, 428), (5298, 5316)	(359, 519), (537, 549), (571, 572), (646, 741), (754, 774), (796, 800), (1001, 1033), (1055, 1057), (2317, 2317), (5277, 5346), (6093, 6123), (7537, 7538), (8221, 8238)
GCF_000865385.1	Maize necrotic streak virus	Tombusviridae	NC_007729.1	YP_459922.1	capsid protein			(2520, 3290)	4094	257	(2486, 2486), (2526, 2526), (2610, 2639)	(2298, 2300), (2329, 2333), (2346, 2367), (2456, 2532), (2599, 2646), (2876, 2896), (2907, 2910), (2922, 2931)
GCF_000865425.2	Angelonia flower break virus	Tombusviridae	NC_007733.2	YP_459964.1	coat protein			(2652, 3704)	3962	351	(2400, 2431)	(2188, 2223), (2388, 2453), (2497, 2510), (2740, 2772)
GCF_000865505.1	Tobacco streak virus	Bromoviridae	NC_003845.1	NP_620774.1	coat protein			(1204, 1914)	2205	237	(513, 534)	(494, 544), (672, 692), (713, 720), (874, 875)
GCF_000865505.1	Tobacco streak virus	Bromoviridae	NC_003842.1	NP_620774.1	coat protein			-	2926	237	(1076, 1077), (1099, 1129)	(1068, 1138), (1209, 1259), (1481, 1483)
GCF_000865505.1	Tobacco streak virus	Bromoviridae	NC_003844.1	NP_620774.1	coat protein			-	3491	237	(1527, 1533), (1835, 1854)	(1495, 1496), (1523, 1543), (1671, 1675), (1829, 1871), (1906, 1929), (2051, 2051), (2068, 2089), (2127, 2145), (2173, 2182), (3033, 3034), (3087, 3087)
GCF_000865585.1	Cymbidium mosaic virus	Alphaflexiviridae	NC_001812.1	NP_054029.1	coat protein			(5481, 6149)	6227	223	(3167, 3204), (3351, 3367)	(622, 664), (1806, 1811), (2782, 2783), (2950, 2993), (3102, 3115), (3138, 3218), (3308, 3382), (3494, 3494), (3552, 3561), (3583, 3606), (5275, 5275)
GCF_000865605.1	Lily virus X	Alphaflexiviridae	NC_007192.1	YP_263307.1	coat protein			(5111, 5713)	5823	201	(333, 345), (2877, 2894), (2910, 2942), (2953, 2953)	(333, 358), (404, 435), (2734, 2751), (2831, 2975), (3061, 3063), (3091, 3112), (3144, 3149), (3295, 3334)
GCF_000865985.1	Heterocapsa circularisquama RNA virus 01	Alvernaviridae	NC_007518.1	YP_386496.1	major viral capsid protein			(3182, 4258)	4375	359	(3469, 3473), (3484, 3503), (3790, 3806)	(1229, 1231), (1335, 1361), (1563, 1603), (1675, 1698), (2311, 2313), (3453, 3513), (3777, 3806)
GCF_000866105.1	Nerine virus X	Alphaflexiviridae	NC_007679.1	YP_446996.1	coat protein			(5789, 6451)	6582	221	(1737, 1765), (1972, 2005), (2092, 2097)	(1690, 1699), (1715, 1789), (1968, 2027), (2052, 2054), (2076, 2139), (2290, 2324), (4491, 4540), (4980, 4982)
GCF_000866325.1	Nora virus		NC_007919.3	YP_004849310.1	capsid protein			(9144, 11936)	12333	931	(1428, 1518), (1828, 1843)	(1428, 1554), (1574, 1635), (1653, 1720), (1732, 1754), (1784, 1966), (2020, 2022), (2093, 2103), (3243, 3254), (3361, 3377), (3836, 3839), (3915, 3915)
GCF_000866345.1	Escherichia virus Qbeta	Leviviridae	NC_001890.1	NP_046750.1	minor coat protein			(1343, 2329)	4215	329	(1151, 1162), (1186, 1208), (1468, 1475), (2653, 2658)	(895, 897), (1107, 1119), (1148, 1229), (1426, 1437), (1455, 1483), (1495, 1504), (2041, 2042), (2510, 2514), (2651, 2663)
GCF_000866345.1	Escherichia virus Qbeta	Leviviridae	NC_001890.1	NP_046751.1	major coat protein			(1343, 1741)	4215	133	(1157, 1194)	(1122, 1213), (1470, 1514), (2357, 2367), (2455, 2466), (2788, 2814), (2895, 2901)
GCF_000866365.1	Thunberg fritillary mosaic virus	Potyviridae	NC_007180.1	YP_254723.1	coat protein			(8687, 9493)	9723	269	(3519, 3521), (5282, 5283), (5301, 5304), (5982, 5989), (9057, 9129)	(1362, 1382), (1410, 1415), (1447, 1449), (1622, 1632), (1657, 1658), (2780, 2813), (3130, 3137), (3171, 3175), (3262, 3262), (3364, 3382), (3394, 3403), (3513, 3531), (3542, 3547), (4801, 4810), (5278, 5326), (5531, 5544), (5663, 5685), (5963, 5995), (6471, 6471), (6736, 6738), (6951, 6967), (7048, 7050), (7070, 7086), (7644, 7647), (8977, 9135)
GCF_000866425.1	Lily mottle virus	Potyviridae	NC_005288.1	NP_945145.1	Coat protein			(8616, 9437)	9644	274	(1812, 1813), (5735, 5783), (6133, 6134), (7978, 7989), (9014, 9035)	(1250, 1261), (1718, 1734), (1754, 1775), (1801, 1826), (1931, 1945), (3049, 3075), (3355, 3361), (3379, 3399), (3436, 3440), (5146, 5149), (5161, 5179), (5521, 5555), (5729, 5792), (6105, 6139), (6271, 6317), (6904, 6927), (6959, 6962), (6993, 7009), (7974, 8001), (9004, 9056)
GCF_000866465.1	Potato virus X	Alphaflexiviridae	NC_011620.1	YP_002332933.1	coat protein			(5650, 6360)	6435	237	(387, 427), (438, 453), (1856, 1856), (6010, 6011)	(387, 499), (723, 723), (1810, 1923), (2900, 2901), (5975, 6037)
GCF_000866605.1	Potato virus S	Betaflexiviridae	NC_007289.1	YP_277433.1	coat protein			(7211, 8092)	8478	294	(4962, 4990), (5004, 5007), (5186, 5228)	(4198, 4214), (4728, 4728), (4740, 4744), (4785, 4811), (4829, 4830), (4877, 5027), (5160, 5243), (5415, 5456), (5595, 5612), (7231, 7256), (7633, 7633), (7649, 7683), (7935, 7938)
GCF_000866625.1	Dengue virus	Flaviviridae	NC_001475.2	YP_001531165.2	anchored capsid protein ancC			(95, 436)	10707	114	(1155, 1162), (2606, 2619), (2640, 2640), (3175, 3181), (5082, 5130), (6009, 6039), (8465, 8470), (9245, 9247), (9288, 9290)	(1141, 1165), (1444, 1456), (1541, 1555), (1586, 1588), (2343, 2348), (2594, 2654), (2743, 2765), (2921, 2926), (3031, 3069), (3140, 3185), (4380, 4393), (4409, 4441), (4934, 4935), (5079, 5132), (5344, 5349), (5364, 5364), (6000, 6041), (8459, 8478), (9212, 9332), (9906, 9910), (10147, 10157)
GCF_000866625.1	Dengue virus	Flaviviridae	NC_001475.2	YP_001531164.2	capsid protein C			(95, 394)	10707	100	(1108, 1140), (2700, 2735), (3153, 3163), (5930, 5931), (5957, 5958), (5983, 6015), (9224, 9226)	(824, 835), (1098, 1143), (1337, 1340), (2695, 2745), (3122, 3169), (4362, 4363), (4398, 4420), (4438, 4462), (4483, 4498), (4812, 4836), (5103, 5109), (5918, 6018), (6740, 6749), (6945, 6947), (7165, 7165), (7589, 7611), (7641, 7646), (8439, 8455), (8722, 8741), (9191, 9279), (9887, 9887), (10121, 10148)
GCF_000866665.1	Alstroemeria virus X	Alphaflexiviridae	NC_007408.1	YP_319831.1	coat protein			(6240, 6929)	7009	230	(1857, 1866), (2535, 2540), (2583, 2593), (2607, 2644)	(1626, 1646), (1685, 1686), (1699, 1705), (1716, 1764), (1828, 1882), (1897, 1900), (2385, 2408), (2427, 2433), (2482, 2489), (2520, 2649), (3614, 3630), (3798, 3798)
GCF_000866965.1	East Asian Passiflora virus	Potyviridae	NC_007728.1	YP_006395361.1	coat protein			(8919, 9788)	10046	290	(826, 826), (6166, 6167), (6288, 6292), (6376, 6408), (6543, 6544), (6595, 6613), (6627, 6634), (9010, 9013), (9114, 9118), (9339, 9356)	(670, 671), (823, 849), (866, 882), (1680, 1687), (4010, 4040), (4053, 4064), (5452, 5478), (6162, 6185), (6196, 6201), (6278, 6304), (6370, 6422), (6509, 6564), (6581, 6637), (8713, 8717), (8918, 8939), (8971, 8994), (9005, 9038), (9107, 9134), (9324, 9384)
GCF_000866985.1	Alternanthera mosaic virus	Alphaflexiviridae	NC_007731.1	YP_459948.1	coat protein			(5858, 6478)	6607	207	(366, 381), (681, 710), (786, 788), (834, 836), (1624, 1629), (1718, 1721)	(357, 412), (486, 510), (530, 532), (584, 607), (660, 715), (737, 754), (781, 800), (821, 842), (1618, 1646), (1666, 1687), (1714, 1724), (1765, 1776), (5096, 5108)
GCF_000867105.1	Konjac mosaic virus	Potyviridae	NC_007913.1	YP_529499.1	coat protein			(8574, 9416)	9544	281	(5152, 5171), (8940, 9025)	(585, 597), (1095, 1136), (2665, 2668), (5142, 5201), (5486, 5488), (5503, 5541), (5654, 5660), (5723, 5746), (5766, 5768), (5863, 5865), (5879, 5888), (6077, 6104), (6273, 6305), (6589, 6590), (7079, 7082), (7699, 7708), (8312, 8314), (8429, 8443), (8617, 8618), (8760, 8777), (8893, 9027)
GCF_000867125.1	Newbury 1 virus	Caliciviridae	NC_007916.1	YP_529550.1	polyprotein	(1706, 1937)	Calici_coat	(5191, 5886)	7454	232	(1528, 1542), (1628, 1649), (1662, 1680), (2011, 2016), (4911, 4934), (5944, 5946)	(1483, 1512), (1524, 1547), (1586, 1587), (1612, 1721), (1799, 1813), (2007, 2022), (2208, 2209), (2880, 2880), (3900, 3961), (4294, 4296), (4408, 4411), (4888, 4945), (5844, 5853), (5921, 5959)
GCF_000867245.1	Daphne virus S	Betaflexiviridae	NC_008020.1	YP_595731.1	coat protein			(7385, 8338)	8739	318	(4902, 4905), (4999, 4999), (5035, 5091), (5233, 5256)	(3082, 3102), (3595, 3610), (4818, 4819), (4872, 5106), (5119, 5149), (5207, 5269), (5706, 5721), (7835, 7835), (7853, 7892)
GCF_000867325.1	Black raspberry necrosis virus	Secoviridae	NC_008183.1	YP_654563.1	large coat protein			(1196, 3958)	6364	921	(2580, 2588), (3663, 3691)	(1967, 1969), (1981, 1994), (2569, 2607), (3369, 3398), (3546, 3550), (3584, 3584), (3650, 3694), (4137, 4177), (4295, 4307)
GCF_000867325.1	Black raspberry necrosis virus	Secoviridae	NC_008182.1	YP_654563.1	large coat protein			-	7581	921	(1697, 1716), (5237, 5256), (5495, 5496), (5509, 5524)	(1596, 1598), (1690, 1728), (3045, 3055), (3177, 3183), (4600, 4603), (4805, 4832), (5217, 5260), (5414, 5536)
GCF_000867325.1	Black raspberry necrosis virus	Secoviridae	NC_008183.1	YP_654564.1	small coat protein			(3959, 5422)	6364	488	(3251, 3278), (4701, 4722)	(1717, 1731), (3239, 3293), (3497, 3505), (3699, 3726), (3962, 3974), (4245, 4264), (4666, 4739), (4848, 4856), (4868, 4871), (5054, 5054), (5167, 5180)
GCF_000867325.1	Black raspberry necrosis virus	Secoviridae	NC_008182.1	YP_654564.1	small coat protein			-	7581	488	(2711, 2716), (3053, 3059), (3880, 3883), (4057, 4092), (4555, 4559), (5497, 5498)	(1672, 1711), (2384, 2389), (2416, 2428), (2691, 2740), (3016, 3030), (3042, 3077), (3868, 3888), (4043, 4112), (4510, 4519), (4533, 4565), (5186, 5196), (5487, 5521)
GCF_000867565.1	Hibiscus latent Singapore virus	Virgaviridae	NC_008310.2	YP_720000.2	coat protein			(5803, 6291)	6485	163	(6069, 6132)	(2484, 2521), (3393, 3429), (4188, 4268), (5704, 5705), (6049, 6210)
GCF_000867725.1	White bream virus	Tobaniviridae	NC_008516.1	YP_803217.1	putative nucleocapsid protein			(25915, 26397)	26660	161	(1539, 1542), (1703, 1704), (1737, 1740), (1946, 1999), (4061, 4070), (4430, 4463), (4542, 4603), (5167, 5208), (26120, 26172)	(1465, 1578), (1685, 1748), (1936, 2034), (2077, 2123), (2238, 2255), (2275, 2294), (2539, 2617), (3179, 3201), (3790, 3792), (3814, 3814), (4028, 4122), (4219, 4298), (4335, 4345), (4391, 4629), (4895, 4895), (5152, 5224), (5540, 5552), (5565, 5590), (6751, 6787), (7257, 7316), (9637, 9690), (9792, 9871), (17848, 17874), (19136, 19159), (26099, 26197)
GCF_000867745.1	Nerine latent virus	Betaflexiviridae	NC_008552.1	YP_842442.1	coat protein			(6941, 7831)	8281	297	(1791, 1821), (1846, 1847), (2300, 2305), (3233, 3274)	(1776, 1928), (2029, 2041), (2276, 2331), (2551, 2551), (3214, 3279), (4413, 4464), (4565, 4571), (4592, 4595), (4705, 4711), (7401, 7425)
GCF_000867805.1	Rabbit vesivirus	Caliciviridae	NC_008580.1	YP_873923.1	major structural protein precursor	(137, 426)	Calici_coat	(6076, 6945)	8380	290	(702, 709), (1249, 1262), (6847, 6912)	(472, 497), (526, 530), (667, 728), (984, 985), (1076, 1101), (1240, 1298), (1648, 1656), (4495, 4507), (6836, 6947), (7023, 7035), (7101, 7112), (7218, 7224), (7336, 7359), (7493, 7511)
GCF_000868345.1	Chickpea chlorotic stunt virus	Solemoviridae	NC_008249.1	YP_667841.1	coat protein			(3663, 4262)	5900	200	(1826, 1853), (4351, 4382), (5110, 5112)	(1808, 1856), (1993, 1995), (2085, 2154), (4161, 4172), (4201, 4208), (4248, 4261), (4344, 4386), (4430, 4430), (4995, 5000), (5098, 5120), (5141, 5143), (5154, 5197), (5211, 5214), (5561, 5562)
GCF_000868365.1	Pseudomonas phage PRR1	Leviviridae	NC_008294.1	YP_717669.1	coat protein			(1401, 1796)	3573	132	(1336, 1375)	(1239, 1242), (1294, 1383), (1842, 1842), (1853, 1885), (1918, 1926), (1939, 1971)
GCF_000868425.1	Norwalk virus	Caliciviridae	NC_008311.1	YP_720002.1	VP1	(16, 280)	Calici_coat	(5101, 5895)	7382	265	(3867, 3874), (3938, 3941), (3968, 3998), (4045, 4052), (6620, 6623), (6831, 6841), (6889, 6890)	(3814, 4009), (4023, 4081), (4145, 4146), (6611, 6629), (6794, 6798), (6809, 6851), (6869, 6892), (6926, 6927)
GCF_000868425.1	Norwalk virus	Caliciviridae	NC_008311.1	YP_720003.1	VP2	(1, 179)	RNA_capsid	(6681, 7217)	7382	179	(3625, 3627), (3640, 3650), (6685, 6746)	(1044, 1044), (1067, 1077), (1088, 1102), (1244, 1245), (3414, 3470), (3490, 3503), (3610, 3701), (3715, 3715), (4125, 4125), (5595, 5602), (5862, 5865), (5962, 5967), (5978, 5978), (6651, 6815), (6919, 6927), (7021, 7023)
GCF_000868525.1	Pepper severe mosaic virus	Potyviridae	NC_008393.1	YP_006401489.1	coat protein			(8613, 9419)	9890	269	(5899, 5909), (8667, 8669), (8690, 8699), (8978, 9046)	(633, 643), (960, 965), (1069, 1069), (1514, 1545), (3791, 3817), (5413, 5425), (5441, 5454), (5567, 5567), (5857, 5930), (6125, 6128), (6146, 6152), (6254, 6310), (8106, 8106), (8238, 8242), (8613, 8710), (8853, 8881), (8961, 9056)
GCF_000868605.1	Blackberry virus Y	Potyviridae	NC_008558.1	YP_851006.1	polyprotein	(3271, 3487)	Poty_coat	(9987, 10637)	10851	217	(1080, 1080), (2546, 2563), (2582, 2630), (4127, 4134), (4437, 4437), (6848, 6858), (7283, 7302)	(1072, 1084), (1161, 1161), (1952, 1953), (2215, 2220), (2242, 2263), (2336, 2337), (2536, 2643), (3860, 3869), (4004, 4023), (4116, 4138), (4386, 4445), (6810, 6863), (7113, 7113), (7169, 7172), (7202, 7203), (7214, 7217), (7245, 7308), (7594, 7608), (7672, 7675), (7704, 7710), (7744, 7762), (7925, 7931), (9260, 9262), (9274, 9291), (9425, 9431), (9453, 9457), (9468, 9475), (9820, 9826), (10311,…
GCF_000868725.1	Sepik virus	Flaviviridae	NC_008719.1	YP_950478.1	polyprotein	(8, 114)	Flavi_capsid	(138, 458)	10793	107	(301, 323), (4917, 4957), (8115, 8118), (9311, 9318), (10280, 10321)	(236, 236), (295, 332), (2000, 2030), (2707, 2707), (2910, 2915), (4745, 4768), (4906, 4985), (5164, 5170), (5184, 5190), (5318, 5343), (5571, 5625), (6226, 6245), (7809, 7843), (8091, 8151), (8800, 8804), (8827, 8850), (9114, 9136), (9286, 9337), (10274, 10332)
GCF_000868765.1	Maracuja mosaic virus	Virgaviridae	NC_008716.1	YP_950424.1	18 kDa coat protein			(6126, 6614)	6794	163	(276, 286), (1409, 1409), (1423, 1451), (1615, 1630), (3340, 3341), (3620, 3632), (4140, 4151)	(276, 290), (1406, 1454), (1590, 1644), (1835, 1845), (1880, 1904), (2030, 2046), (2225, 2229), (3307, 3358), (3387, 3387), (3601, 3635), (3648, 3652), (4063, 4123), (4138, 4155), (4222, 4222), (4363, 4365), (5661, 5663)
GCF_000868845.2	Kokobera virus	Flaviviridae	NC_032088.1	YP_009328360.1	polyprotein	(1, 119)	anchored capsid protein anchC	(89, 445)	10864	119	(673, 687), (710, 735), (758, 762), (1375, 1410), (3297, 3310), (8644, 8644), (8820, 8835)	(437, 467), (531, 547), (617, 652), (665, 819), (1372, 1426), (3135, 3143), (3174, 3181), (3216, 3225), (3272, 3276), (3287, 3324), (4891, 4903), (5740, 5740), (5819, 5823), (8615, 8667), (8693, 8699), (8713, 8751), (8798, 8857), (9277, 9328)
GCF_000868845.2	Kokobera virus	Flaviviridae	NC_032088.1	YP_009328360.1	polyprotein	(1, 103)	core protein C	(89, 397)	10864	103	(661, 754), (1351, 1386), (3195, 3200)	(414, 442), (648, 811), (826, 826), (1327, 1405), (1751, 1754), (2730, 2747), (3146, 3207), (3234, 3253), (3265, 3285), (5711, 5726), (5750, 5761), (5793, 5798), (8593, 8605), (8637, 8639), (8671, 8730), (8795, 8812), (8827, 8831), (9246, 9303)
GCF_000868865.1	Nootka lupine vein clearing virus	Tombusviridae	NC_009017.1	YP_001039887.1	coat protein			(2729, 3763)	4172	345	(695, 695), (706, 737), (2791, 2791)	(686, 770), (987, 999), (2786, 2836), (3166, 3174)
GCF_000868905.1	Cucumber leaf spot virus	Tombusviridae	NC_007816.2	YP_009032641.1	coat protein			(2374, 3531)	4431	386	(3787, 3821)	(2447, 2471), (2696, 2716), (2922, 2982), (3259, 3260), (3351, 3374), (3777, 3821)
GCF_000869045.1	Daphne mosaic virus	Potyviridae	NC_008028.1	YP_610949.1	polyprotein	(2837, 3069)	Poty_coat	(8672, 9370)	9548	233	(424, 465), (1600, 1603), (4409, 4416), (5641, 5654), (8588, 8600), (8617, 8621), (8990, 9009)	(407, 507), (754, 757), (768, 814), (1588, 1613), (2195, 2209), (2233, 2233), (2559, 2578), (2883, 2884), (3064, 3067), (3094, 3101), (4397, 4419), (4746, 4747), (5073, 5078), (5238, 5244), (5634, 5662), (6295, 6298), (6371, 6379), (6714, 6717), (8206, 8246), (8266, 8267), (8581, 8644), (8912, 8923), (8988, 9016)
GCF_000869085.1	Redspotted grouper nervous necrosis virus	Nodaviridae	NC_008041.1	YP_611157.1	coat protein			(27, 1040)	1434	338	(765, 767)	(763, 774), (810, 819)
GCF_000869085.1	Redspotted grouper nervous necrosis virus	Nodaviridae	NC_008040.1	YP_611157.1	coat protein			-	3105	338	(1466, 1480), (1492, 1492), (1504, 1510)	(1450, 1538), (2040, 2056)
GCF_000869265.1	Malva mosaic virus	Alphaflexiviridae	NC_008251.1	YP_667847.1	ORF 4	(24, 78)	7kD_coat	(5817, 5981)	6858	55	(286, 335), (446, 461), (483, 483), (4971, 4976)	(281, 342), (367, 388), (400, 502), (515, 522), (986, 1006), (1020, 1025), (1058, 1077), (4084, 4134), (4350, 4378), (4950, 4978)
GCF_000869405.1	Strawberry chlorotic fleck-associated virus	Closteroviridae	NC_008366.1	YP_762627.1	CPm	(33, 221)	Closter_coat	(14400, 14966)	17039	189	(568, 571), (6786, 6819), (6904, 6905), (7313, 7332), (7345, 7347), (8365, 8377), (8456, 8461), (14309, 14370), (14627, 14634), (14652, 14664), (14688, 14690), (14999, 15005), (15016, 15020), (15038, 15040), (16654, 16654)	(316, 325), (344, 352), (485, 493), (518, 579), (590, 605), (735, 740), (754, 774), (804, 831), (2820, 2844), (2869, 2869), (6781, 6832), (6867, 6873), (6897, 6909), (6939, 6939), (7173, 7173), (7191, 7193), (7272, 7354), (8359, 8421), (8434, 8481), (8681, 8694), (11063, 11069), (12415, 12445), (12507, 12526), (13260, 13260), (14305, 14379), (14519, 14522), (14588, 14722), (14739, 14743), (14900,…
GCF_000869405.1	Strawberry chlorotic fleck-associated virus	Closteroviridae	NC_008366.1	YP_762628.1	CP	(30, 193)	Closter_coat	(15145, 15636)	17039	164	(6948, 6982), (6997, 7004), (7368, 7384), (8933, 8948), (9084, 9102), (13073, 13107), (13244, 13257), (14224, 14231), (15824, 15850), (16753, 16761)	(4053, 4054), (5207, 5222), (6671, 6701), (6929, 7025), (7334, 7335), (7346, 7394), (7511, 7561), (8507, 8510), (8825, 8860), (8927, 8965), (9075, 9108), (9407, 9408), (12383, 12406), (12526, 12530), (12557, 12562), (13067, 13121), (13216, 13268), (13331, 13335), (13357, 13408), (13950, 13953), (14030, 14048), (14211, 14260), (14323, 14383), (14550, 14569), (15231, 15236), (15512, 15514), (15820,…
GCF_000869625.1	Cucumber mottle virus	Virgaviridae	NC_008614.1	YP_908763.1	18 kDa coat protein			(5826, 6311)	6485	162	(275, 315), (3051, 3075)	(275, 331), (419, 465), (662, 671), (837, 843), (3022, 3082), (3200, 3238), (3336, 3372), (3505, 3505), (3520, 3543), (3810, 3817), (4266, 4287)
GCF_000869645.1	Strawberry necrotic shock virus	Bromoviridae	NC_008706.1	YP_941471.1	coat protein			(1288, 1953)	2245	222	(880, 886), (917, 924)	(843, 889), (900, 934), (967, 969), (1325, 1325)
GCF_000869645.1	Strawberry necrotic shock virus	Bromoviridae	NC_008707.1	YP_941471.1	coat protein			-	2876	222	(2363, 2385)	(829, 829), (1063, 1075), (1088, 1098), (1172, 1196), (2051, 2053), (2338, 2409)
GCF_000869645.1	Strawberry necrotic shock virus	Bromoviridae	NC_008708.2	YP_941471.1	coat protein			-	3429	222	(1678, 1702), (2946, 2947)	(1256, 1256), (1551, 1574), (1588, 1590), (1657, 1704), (1777, 1782), (1991, 1992), (2007, 2008), (2513, 2517), (2859, 2862), (2938, 2981)
GCF_000869665.1	Enterovirus F	Picornaviridae	NC_008714.1	YP_009020977.1	capsid protein VP1			(2493, 3314)	7390	274	(1252, 1255), (1417, 1463), (1474, 1477), (1502, 1522)	(733, 733), (837, 861), (1229, 1229), (1240, 1311), (1332, 1362), (1386, 1537), (1703, 1732), (2874, 2875), (2886, 2905), (4603, 4603), (4620, 4625)
GCF_000869665.1	Enterovirus F	Picornaviridae	NC_008714.1	YP_009020975.1	capsid protein VP2			(1026, 1763)	7390	246	(775, 781), (1104, 1118), (1143, 1151), (1236, 1252), (1552, 1553), (1735, 1736), (1750, 1752), (4430, 4443)	(621, 627), (761, 784), (1075, 1083), (1094, 1156), (1233, 1262), (1276, 1291), (1313, 1344), (1364, 1368), (1541, 1580), (1732, 1784), (4402, 4404), (4415, 4452), (5348, 5352), (5391, 5392), (5681, 5688), (5882, 5884), (6090, 6106)
GCF_000869665.1	Enterovirus F	Picornaviridae	NC_008714.1	YP_009020976.1	capsid protein VP3			(1764, 2492)	7390	243	(1262, 1297), (1476, 1483), (1507, 1525), (2126, 2148)	(1082, 1109), (1201, 1219), (1242, 1313), (1472, 1535), (1554, 1563), (2100, 2159), (2898, 2920), (4291, 4298), (4309, 4310), (5336, 5390), (5408, 5417), (5712, 5723), (6063, 6067), (6085, 6087)
GCF_000869665.1	Enterovirus F	Picornaviridae	NC_008714.1	YP_009020974.1	capsid protein VP4			(819, 1025)	7390	69	(1480, 1522), (1895, 1908), (1922, 1925), (2438, 2444), (5120, 5124)	(512, 512), (1023, 1033), (1473, 1533), (1887, 1930), (2096, 2124), (2426, 2453), (3280, 3301), (4314, 4343), (4808, 4826), (4921, 4949), (5104, 5140), (5413, 5416), (5427, 5428), (5439, 5448), (5743, 5761), (6044, 6047), (6058, 6060), (6250, 6267), (6278, 6279), (7048, 7054)
GCF_000869765.1	Prune dwarf virus	Bromoviridae	NC_008038.1	YP_611153.1	coat protein			(1214, 1867)	2129	218	(593, 604), (1134, 1135)	(579, 613), (627, 630), (981, 982), (993, 1001), (1122, 1140), (1177, 1182)
GCF_000869765.1	Prune dwarf virus	Bromoviridae	NC_008037.1	YP_611153.1	coat protein			-	2593	218	(2182, 2197), (2210, 2211)	(1203, 1230), (2157, 2235)
GCF_000869765.1	Prune dwarf virus	Bromoviridae	NC_008039.1	YP_611153.1	coat protein			-	3374	218	(415, 416), (627, 632), (803, 818), (2796, 2799)	(412, 420), (441, 441), (621, 637), (774, 784), (800, 828), (1997, 1998), (2015, 2015), (2125, 2128), (2179, 2186), (2539, 2548), (2749, 2760), (2793, 2817), (2942, 2946), (3015, 3016)
GCF_000869945.1	Avihepatovirus A	Picornaviridae	NC_008250.2	YP_007969873.1	capsid protein VP0			(627, 1394)	7711	256	(2871, 2893), (3802, 3828), (3967, 3991)	(983, 1004), (1022, 1024), (1659, 1685), (2846, 2901), (3038, 3086), (3698, 3712), (3789, 3851), (3865, 3871), (3962, 4005), (4121, 4137), (4350, 4354), (5121, 5158), (6316, 6331)
GCF_000869945.1	Avihepatovirus A	Picornaviridae	NC_008250.2	YP_007969875.1	capsid protein VP1			(2106, 2819)	7711	238	(1495, 1495), (2439, 2492), (4289, 4302)	(1230, 1265), (1366, 1369), (1455, 1507), (2432, 2494), (2563, 2598), (2649, 2693), (2715, 2723), (2759, 2760), (3430, 3432), (3545, 3548), (4017, 4048), (4275, 4340), (4868, 4869), (4886, 4891), (6224, 6232)
GCF_000869945.1	Avihepatovirus A	Picornaviridae	NC_008250.2	YP_007969874.1	capsid protein VP3			(1395, 2105)	7711	237	(2464, 2489), (2704, 2708), (3900, 3930), (4305, 4316), (5206, 5206)	(1255, 1264), (1507, 1518), (1738, 1757), (2450, 2495), (2587, 2597), (2621, 2639), (2654, 2690), (2701, 2713), (2851, 2857), (2869, 2877), (3609, 3612), (3878, 3951), (4167, 4177), (4293, 4320), (5202, 5221), (5233, 5235), (5897, 5901), (6232, 6239), (6250, 6262), (6278, 6318)
GCF_000869965.1	Narcissus common latent virus	Betaflexiviridae	NC_008266.1	YP_699987.1	Coat protein			(7231, 8133)	8539	301	(483, 517), (4857, 4897), (4928, 4928), (4940, 4953), (5038, 5044)	(483, 540), (657, 662), (687, 687), (1999, 2032), (2667, 2668), (3023, 3030), (3447, 3455), (4573, 4612), (4715, 4720), (4746, 4747), (4758, 4819), (4836, 4972), (4997, 5003), (5018, 5057), (5570, 5579)
GCF_000870125.1	Streptocarpus flower break virus	Virgaviridae	NC_008365.1	YP_762620.1	coat protein			(5668, 6069)	6279	134	(233, 241), (305, 314), (386, 387), (1794, 1794), (4047, 4049), (4093, 4140)	(233, 320), (382, 391), (406, 428), (458, 463), (1772, 1804), (2977, 2986), (3810, 3821), (3847, 3855), (4012, 4014), (4029, 4059), (4084, 4145), (4214, 4224), (4284, 4284)
GCF_000870265.1	Raspberry leaf mottle virus	Closteroviridae	NC_008585.1	YP_874190.1	CPm	(39, 227)	Closter_coat	(14669, 15235)	17481	189	(14658, 14658), (14675, 14748), (14793, 14797), (14811, 14881), (14901, 14902), (14922, 14930), (14982, 14982), (15689, 15707)	(2607, 2640), (3065, 3066), (3079, 3081), (9010, 9011), (9029, 9033), (9080, 9115), (12874, 12886), (13614, 13616), (13628, 13643), (14550, 14551), (14568, 14995), (15498, 15498), (15518, 15518), (15549, 15613), (15674, 15730), (16796, 16798), (16814, 16819), (16843, 16845), (16861, 17035), (17115, 17133), (17156, 17167)
GCF_000870265.1	Raspberry leaf mottle virus	Closteroviridae	NC_008585.1	YP_874191.1	CP	(10, 196)	Closter_coat	(15399, 15959)	17481	187	(9325, 9327), (13553, 13595), (14168, 14181), (14579, 14579), (14687, 14687), (14844, 14845), (14857, 14871), (14936, 14950), (15591, 15591), (15656, 15708), (16886, 16900), (17109, 17114)	(2910, 2910), (2944, 2970), (7186, 7216), (7664, 7682), (7860, 7862), (7881, 7895), (8355, 8355), (8935, 8971), (8988, 9014), (9236, 9308), (9321, 9398), (13457, 13467), (13547, 13600), (13761, 13772), (13787, 13801), (14137, 14140), (14164, 14186), (14539, 14588), (14610, 14615), (14628, 14672), (14683, 14702), (14730, 14730), (14742, 14746), (14762, 14916), (14930, 14970), (15205, 15209), (1551…
GCF_000870345.1	Entebbe bat virus	Flaviviridae	NC_008718.1	YP_950477.1	polyprotein	(33, 119)	Flavi_capsid	(216, 476)	10510	87	(166, 228), (1249, 1250), (1262, 1267), (5651, 5653), (5665, 5674), (9391, 9397), (10197, 10199), (10210, 10224), (10346, 10349)	(162, 256), (1244, 1274), (1979, 1979), (3037, 3046), (4898, 4918), (5617, 5696), (5810, 5810), (6334, 6338), (8581, 8597), (8609, 8610), (9321, 9407), (9561, 9597), (10023, 10039), (10166, 10245), (10294, 10300), (10311, 10349)
GCF_000870425.1	Narcissus degeneration virus	Potyviridae	NC_008824.1	YP_001019197.1	coat protein			(8883, 9665)	9816	261	(580, 590), (696, 715), (831, 837), (1254, 1261), (2034, 2040), (9245, 9292)	(451, 452), (558, 618), (666, 731), (797, 856), (874, 879), (1228, 1266), (1279, 1287), (1612, 1633), (1993, 2046), (2173, 2176), (4603, 4615), (6048, 6069), (6086, 6098), (6185, 6204), (7802, 7810), (8914, 8926), (9067, 9067), (9242, 9304)
GCF_000870465.1	Ilheus virus	Flaviviridae	NC_009028.2	YP_001040006.1	polyprotein	(1, 118)	anchored capsid protein anchC	(93, 446)	10755	118	(623, 627), (4993, 5024), (5038, 5039), (5237, 5266), (5401, 5425), (6098, 6105), (10260, 10264), (10502, 10502), (10514, 10514)	(290, 296), (353, 366), (614, 639), (1223, 1257), (2865, 2882), (3060, 3070), (3223, 3242), (3323, 3351), (3378, 3383), (4945, 4945), (4963, 4971), (4985, 5049), (5083, 5084), (5223, 5271), (5387, 5432), (5574, 5589), (5624, 5627), (6056, 6070), (6093, 6114), (6136, 6151), (6177, 6179), (8630, 8634), (9314, 9318), (10190, 10223), (10250, 10275), (10301, 10306), (10386, 10390), (10416, 10419), (10…
GCF_000870465.1	Ilheus virus	Flaviviridae	NC_009028.2	YP_001040006.1	polyprotein	(1, 101)	core protein C	(93, 395)	10755	101	(2020, 2071), (2837, 2857), (6031, 6046), (6066, 6089)	(318, 342), (498, 498), (850, 852), (868, 873), (1193, 1209), (1452, 1483), (1521, 1560), (2014, 2085), (2754, 2755), (2825, 2865), (3206, 3213), (3271, 3271), (3298, 3298), (3310, 3317), (3353, 3357), (3369, 3370), (4920, 4920), (4968, 5023), (5054, 5060), (5229, 5236), (5305, 5320), (5350, 5377), (5388, 5388), (5472, 5474), (5547, 5563), (6027, 6117), (6501, 6503), (8559, 8560), (8592, 8609), (…
GCF_000870485.1	Israeli acute paralysis virus	Dicistroviridae	NC_009025.1	YP_001040003.2	ORF2	(712, 892)	CRPV_capsid	(8751, 9293)	9499	181	(8754, 8756), (8785, 8785), (8814, 8840), (8991, 9052)	(370, 429), (3634, 3637), (7405, 7460), (8448, 8488), (8716, 8956), (8986, 9058), (9161, 9174)
GCF_000870505.1	Tylonycteris bat coronavirus HKU4	Coronaviridae	NC_009019.1	YP_001039960.1	nucleocapsid phosphoprotein			(28697, 29965)	30286	423	(28815, 29017), (29165, 29167), (29301, 29312), (29337, 29354), (29419, 29484)	(666, 680), (2824, 2833), (3322, 3452), (3928, 3934), (7267, 7269), (12436, 12457), (13016, 13038), (13288, 13288), (13308, 13320), (14718, 14722), (15330, 15377), (16492, 16494), (16948, 16965), (17052, 17082), (17220, 17265), (17280, 17289), (17392, 17401), (17650, 17650), (17670, 17689), (17998, 18014), (18030, 18044), (18285, 18285), (20200, 20230), (20824, 20845), (24568, 24582), (24814, 248…
GCF_000870525.1	Rehmannia mosaic virus	Virgaviridae	NC_009041.1	YP_001041892.1	17.5 kDa protein	(2, 146)	TMV_coat	(5715, 6149)	6395	145	(3875, 3889), (4030, 4045), (4212, 4244)	(249, 285), (976, 990), (3715, 3721), (3801, 3816), (3856, 3924), (3951, 3951), (4017, 4071), (4193, 4257), (4871, 4877), (5474, 5476), (5720, 5722), (5735, 5737), (5906, 5919)
GCF_000870605.1	Chrysanthemum virus B	Betaflexiviridae	NC_009087.2	YP_001086456.1	Coat protein			(7518, 8462)	8855	315	(2623, 2640), (3121, 3154), (8099, 8128)	(2332, 2369), (2387, 2408), (2424, 2447), (2512, 2530), (2609, 2655), (2887, 2894), (2933, 2934), (3025, 3037), (3095, 3171), (3203, 3203), (5136, 5206), (5302, 5315), (7983, 8015), (8080, 8137)
GCF_000870745.1	Citrus variegation virus	Bromoviridae	NC_009536.1	YP_001285481.1	coat protein			(1329, 1979)	2309	217	(1624, 1633), (1675, 1679)	(523, 532), (1450, 1451), (1501, 1502), (1623, 1635), (1651, 1685), (1893, 1911), (1945, 1947)
GCF_000870745.1	Citrus variegation virus	Bromoviridae	NC_009538.1	YP_001285481.1	coat protein			-	2914	217	(2133, 2163)	(610, 616), (643, 660), (861, 873), (1113, 1113), (2110, 2170), (2186, 2191), (2333, 2335), (2346, 2355)
GCF_000870745.1	Citrus variegation virus	Bromoviridae	NC_009537.1	YP_001285481.1	coat protein			-	3433	217	(1236, 1240), (1505, 1527), (1690, 1692)	(1228, 1270), (1489, 1544), (1610, 1622), (1641, 1648), (1687, 1723)
GCF_000870985.1	Scotophilus bat coronavirus 512	Coronaviridae	NC_009657.1	YP_001351688.1	nucleocapsid protein			(26372, 27553)	28203	394	(6023, 6025), (23436, 23436), (24024, 24041), (25957, 25959), (26348, 26371), (26510, 26560), (26632, 26632), (26715, 26775), (26932, 26974), (26989, 26989), (27034, 27062), (27139, 27163), (27349, 27367)	(2971, 2986), (3021, 3032), (3109, 3132), (3350, 3354), (3635, 3646), (4987, 4988), (5003, 5003), (5830, 5854), (5998, 6052), (11331, 11370), (11449, 11454), (11676, 11682), (12041, 12049), (13377, 13380), (13728, 13742), (13838, 13880), (14046, 14083), (14099, 14104), (14231, 14256), (14574, 14595), (15674, 15694), (15976, 15979), (16483, 16484), (16740, 16776), (18437, 18480), (18491, 18507), (…
GCF_000871025.1	Wild tomato mosaic virus	Potyviridae	NC_009744.1	YP_001427388.1	polyprotein	(2841, 3073)	Poty_coat	(8657, 9355)	9659	233	(2828, 2829), (3267, 3315), (8986, 9036)	(1369, 1399), (1548, 1564), (2505, 2512), (2796, 2842), (2991, 3002), (3023, 3044), (3156, 3181), (3248, 3328), (4227, 4235), (4268, 4269), (4783, 4805), (5510, 5553), (6371, 6386), (6545, 6551), (7380, 7397), (7420, 7441), (7848, 7882), (8976, 9040)
GCF_000871165.1	Hepacivirus C	Flaviviridae	NC_009823.1	YP_009272620.1	core protein			(341, 913)	9711	191	(4490, 4534), (7666, 7674), (7802, 7807), (7826, 7860), (8802, 8804)	(1963, 1971), (2187, 2191), (4091, 4104), (4125, 4140), (4480, 4540), (4828, 4831), (4912, 4929), (5406, 5431), (5472, 5491), (5502, 5528), (5554, 5563), (6106, 6120), (7038, 7059), (7634, 7713), (7798, 7881), (8174, 8175), (8612, 8615), (8639, 8656), (8691, 8692), (8782, 8815), (8837, 8843), (9333, 9335)
GCF_000871305.1	Moroccan watermelon mosaic virus	Potyviridae	NC_009995.1	YP_001552430.1	coat protein			(8674, 9528)	9730	285	(8310, 8315), (8698, 8724), (9059, 9113)	(574, 591), (833, 867), (1455, 1457), (1634, 1655), (2602, 2613), (6673, 6694), (7398, 7398), (7900, 7916), (7982, 7984), (8302, 8344), (8656, 8762), (8786, 8792), (8974, 9132)
GCF_000871545.1	Cardiovirus B	Picornaviridae	NC_009448.2	YP_001816885.1	capsid protein VP1			(2970, 3794)	8115	275	(4658, 4708), (4831, 4853), (6976, 6976)	(1347, 1364), (1614, 1644), (2140, 2154), (2298, 2329), (2612, 2631), (4460, 4464), (4481, 4506), (4531, 4552), (4569, 4581), (4648, 4716), (4817, 4872), (5564, 5565), (5773, 5773), (6620, 6630), (6717, 6717), (6971, 7008), (7391, 7405), (7550, 7553)
GCF_000871545.1	Cardiovirus B	Picornaviridae	NC_009448.2	YP_001816883.1	capsid protein VP2			(1470, 2276)	8115	269	(2440, 2451), (4875, 4938)	(1170, 1177), (1710, 1722), (1896, 1897), (2000, 2014), (2225, 2241), (2346, 2347), (2436, 2468), (2661, 2683), (4570, 4645), (4726, 4733), (4858, 4953), (5207, 5208), (5343, 5344), (6594, 6595), (6864, 6864), (6951, 7007), (7329, 7329), (7469, 7481), (7505, 7530)
GCF_000871545.1	Cardiovirus B	Picornaviridae	NC_009448.2	YP_001816884.1	capsid protein VP3			(2277, 2969)	8115	231	(2641, 2649), (4405, 4407), (4549, 4554), (4863, 4925)	(1672, 1673), (1700, 1701), (1713, 1713), (1800, 1820), (2153, 2186), (2201, 2210), (2309, 2312), (2331, 2367), (2597, 2653), (4388, 4442), (4511, 4514), (4539, 4601), (4854, 4939), (4991, 4991), (5005, 5005), (7019, 7024), (7038, 7040), (7125, 7132)
GCF_000871545.1	Cardiovirus B	Picornaviridae	NC_009448.2	YP_001816882.1	capsid protein VP4			(1254, 1469)	8115	72	(1170, 1170), (3193, 3202), (3352, 3362), (3374, 3377), (5079, 5081), (5419, 5432), (6529, 6529), (6541, 6548), (7511, 7514), (7955, 7976)	(537, 538), (557, 596), (1162, 1175), (1251, 1251), (1886, 1895), (3180, 3204), (3346, 3381), (3578, 3579), (3608, 3609), (4472, 4491), (4571, 4573), (5075, 5084), (5398, 5400), (5412, 5454), (5774, 5807), (5825, 5826), (6195, 6243), (6514, 6567), (7364, 7384), (7481, 7481), (7493, 7517), (7946, 7976)
GCF_000871845.1	Dengue virus	Flaviviridae	NC_001474.2	NP_739581.2	anchored capsid protein ancC			(97, 438)	10723	114	(1131, 1180), (6740, 6753), (9247, 9294), (10209, 10213)	(881, 925), (1122, 1189), (1418, 1452), (2539, 2582), (2610, 2611), (2808, 2814), (3162, 3193), (4885, 4918), (6024, 6026), (6239, 6243), (6732, 6771), (7713, 7713), (8132, 8133), (8417, 8443), (8471, 8471), (8504, 8518), (9217, 9307), (9318, 9332), (9472, 9486), (10171, 10226)
GCF_000871845.1	Dengue virus	Flaviviridae	NC_001474.2	NP_739591.2	capsid protein C			(97, 396)	10723	100	(1097, 1157), (1389, 1421), (9230, 9246)	(859, 872), (1081, 1162), (1370, 1371), (1382, 1432), (2019, 2020), (2034, 2034), (2512, 2560), (3141, 3171), (4062, 4076), (5993, 6017), (6219, 6220), (6716, 6750), (8108, 8122), (8395, 8422), (8689, 8735), (9198, 9285), (9452, 9463), (10150, 10202)
GCF_000871865.1	Banana bract mosaic virus	Potyviridae	NC_009745.1	YP_001427389.1	polyprotein	(2891, 3123)	Poty_coat	(8799, 9497)	9711	233	(510, 537), (684, 717), (8537, 8542), (8676, 8693), (9153, 9169)	(496, 557), (654, 745), (756, 783), (874, 881), (948, 953), (966, 974), (990, 997), (1110, 1115), (1619, 1633), (1869, 1891), (2848, 2886), (5789, 5791), (5812, 5824), (6193, 6200), (6459, 6460), (8527, 8570), (8644, 8649), (8662, 8704), (9131, 9178)
GCF_000871905.1	Potato virus P	Betaflexiviridae	NC_009759.1	YP_001429589.1	coat protein			(7099, 8010)	8404	304	(4652, 4655), (4671, 4672), (4770, 4777), (4880, 4884), (5000, 5059)	(3226, 3237), (4566, 4615), (4640, 4704), (4721, 4726), (4744, 4795), (4813, 4892), (4983, 5073), (5360, 5405), (5467, 5474), (5570, 5575), (5708, 5708), (6084, 6087), (7816, 7819)
GCF_000871925.1	Coleus vein necrosis virus	Betaflexiviridae	NC_009764.1	YP_001430025.1	coat protein			(7283, 8227)	8727	315	(1067, 1090), (1201, 1217), (1238, 1240), (5113, 5124), (7763, 7785)	(955, 955), (1059, 1106), (1173, 1174), (1190, 1249), (4012, 4023), (4731, 4770), (4802, 4822), (4894, 4918), (4933, 4956), (4968, 4995), (5109, 5139), (5649, 5680), (5703, 5703), (5778, 5813), (6294, 6309), (6872, 6878), (7144, 7150), (7162, 7179), (7355, 7357), (7522, 7529), (7729, 7732), (7760, 7786)
GCF_000872025.1	Hepacivirus C	Flaviviridae	NC_009827.1	YP_009272659.1	core protein			(343, 915)	9628	191	(642, 655), (4289, 4318), (4511, 4512), (7587, 7616), (7627, 7634), (8127, 8135), (8614, 8615)	(637, 659), (4272, 4324), (4483, 4526), (4927, 4935), (5066, 5078), (5567, 5569), (6639, 6662), (7050, 7064), (7438, 7469), (7481, 7484), (7545, 7641), (7793, 7801), (7956, 8013), (8081, 8142), (8446, 8468), (8606, 8622), (8638, 8645)
GCF_000872265.1	Pineapple mealybug wilt-associated virus 1	Closteroviridae	NC_010178.1	YP_001642341.1	putative coat protein			(11502, 12272)	13071	257	(417, 510), (742, 759), (3938, 3957), (6517, 6518)	(417, 518), (579, 584), (620, 636), (652, 655), (734, 796), (881, 930), (3598, 3615), (3741, 3742), (3759, 3764), (3917, 3985), (4049, 4052), (4137, 4140), (4638, 4694), (5414, 5414), (6022, 6046), (6057, 6057), (6241, 6261), (6274, 6307), (6431, 6431), (6452, 6535), (6682, 6692), (11577, 11607), (11711, 11745), (11874, 11874), (11900, 11911), (11930, 11931)
GCF_000872325.1	Rhinovirus C	Picornaviridae	NC_009996.1	YP_001552435.1	capsid protein VP1			(2305, 3126)	7099	274	(2671, 2700), (2964, 2983), (3003, 3004), (4097, 4101), (4229, 4232), (5740, 5747)	(1400, 1401), (1448, 1449), (2654, 2711), (2744, 2745), (2945, 3038), (3054, 3065), (3899, 3908), (3998, 3998), (4027, 4058), (4076, 4114), (4134, 4148), (4218, 4236), (4259, 4259), (4467, 4468), (5377, 5405), (5417, 5419), (5730, 5755), (6457, 6463)
GCF_000872325.1	Rhinovirus C	Picornaviridae	NC_009996.1	YP_001552433.1	capsid protein VP2			(817, 1599)	7099	261	(1176, 1189), (2669, 2686), (3347, 3365), (4334, 4340), (4354, 4361), (6115, 6115)	(1005, 1012), (1041, 1050), (1172, 1196), (1951, 2000), (2633, 2642), (2657, 2691), (2702, 2733), (2747, 2761), (3325, 3370), (4204, 4212), (4327, 4379), (4715, 4715), (6101, 6137), (6252, 6257), (6307, 6309), (6344, 6347)
GCF_000872325.1	Rhinovirus C	Picornaviridae	NC_009996.1	YP_001552434.1	capsid protein VP3			(1600, 2304)	7099	235	(1474, 1480), (1497, 1511), (2954, 2959), (2994, 2995), (3049, 3049), (3083, 3093), (4048, 4076)	(1459, 1515), (1699, 1700), (1729, 1733), (2951, 2962), (2974, 2980), (2991, 3115), (3926, 3936), (3958, 3985), (4015, 4077), (4203, 4211), (4265, 4266), (4281, 4301), (5808, 5815), (5829, 5830)
GCF_000872325.1	Rhinovirus C	Picornaviridae	NC_009996.1	YP_001552432.1	capsid protein VP4			(616, 816)	7099	67	(731, 731), (2958, 3020), (5871, 5874)	(709, 748), (1325, 1332), (1350, 1351), (1433, 1438), (1472, 1475), (1690, 1751), (2286, 2288), (2323, 2333), (2943, 3061), (3937, 3954), (4110, 4117), (4485, 4506), (5037, 5040), (5683, 5707), (5852, 5894)
GCF_000872345.1	Plum bark necrosis stem pitting-associated virus	Closteroviridae	NC_009992.1	YP_001552328.1	major capsid protein			(12338, 13312)	14214	325	(5336, 5337), (5370, 5372), (5534, 5577), (5589, 5596), (5813, 5816), (5828, 5838), (6647, 6661), (12383, 12384), (12795, 12818), (12894, 12933), (13039, 13047)	(2224, 2239), (5128, 5142), (5155, 5159), (5304, 5382), (5453, 5462), (5496, 5609), (5678, 5706), (5800, 5847), (6348, 6374), (6386, 6386), (6639, 6687), (6908, 6944), (7225, 7225), (7237, 7239), (12342, 12399), (12567, 12616), (12759, 12769), (12793, 12828), (12853, 12855), (12884, 12943), (13011, 13014), (13025, 13095)
GCF_000872345.1	Plum bark necrosis stem pitting-associated virus	Closteroviridae	NC_009992.1	YP_001552329.1	minor capsid protein			(13312, 13980)	14214	223	(4631, 4669), (5223, 5227), (5551, 5553), (5572, 5576), (5830, 5891), (12579, 12612), (13128, 13136), (13288, 13290), (13618, 13628)	(1840, 1858), (3678, 3693), (3896, 3897), (4610, 4687), (4833, 4904), (4923, 4927), (5061, 5080), (5212, 5250), (5391, 5404), (5533, 5595), (5821, 5918), (6169, 6202), (6571, 6581), (6874, 6877), (6924, 6933), (10498, 10513), (10524, 10530), (11097, 11110), (11574, 11591), (12084, 12084), (12559, 12622), (13111, 13147), (13270, 13302), (13316, 13322), (13598, 13600), (13614, 13669)
GCF_000872505.1	Phaius virus X	Alphaflexiviridae	NC_010295.1	YP_001655014.1	coat protein			(5089, 5709)	5816	207	(2777, 2825), (3116, 3116), (3550, 3552), (3657, 3658)	(365, 367), (1204, 1241), (2684, 2687), (2758, 2833), (2923, 2953), (3042, 3043), (3067, 3079), (3096, 3127), (3148, 3153), (3425, 3442), (3519, 3558), (3645, 3663), (3682, 3683), (3820, 3822), (3935, 3941)
GCF_000872605.1	Gill-associated virus	Roniviridae	NC_010306.1	YP_001661454.1	p20 nucleocapsid protein			(20183, 20614)	26253	144	(2726, 2731), (4941, 4943), (5082, 5223), (5280, 5293), (5392, 5393), (10944, 10950), (10964, 10975), (16222, 16243), (16475, 16500), (17929, 17936), (17982, 17992), (18017, 18020), (18090, 18091), (19765, 19766), (19797, 19809), (19910, 19917)	(2226, 2231), (2703, 2709), (2722, 2760), (3436, 3464), (3795, 3805), (3819, 3838), (3958, 3961), (4071, 4072), (4864, 4876), (4892, 4904), (4916, 4948), (5013, 5016), (5027, 5047), (5073, 5245), (5269, 5323), (5367, 5407), (6287, 6300), (6333, 6334), (6555, 6563), (6899, 6907), (6921, 6928), (7003, 7011), (7165, 7166), (7182, 7197), (7275, 7281), (7305, 7306), (8483, 8483), (10926, 10996), (1101…
GCF_000872845.1	Beluga whale coronavirus SW1	Coronaviridae	NC_010646.1	YP_001876448.1	nucleocapsid protein			(30146, 31282)	31686	379	(1834, 1841), (2577, 2612), (3153, 3175), (3659, 3659), (4891, 4897), (4977, 4991), (23910, 23910), (26588, 26593), (29912, 29921), (30144, 30146), (30175, 30199), (30215, 30291), (30304, 30305), (30486, 30526), (30648, 30658), (30682, 30746), (30773, 30774), (31084, 31087)	(1822, 1869), (2098, 2110), (2126, 2162), (2267, 2268), (2458, 2512), (2545, 2639), (2807, 2859), (3132, 3186), (3257, 3298), (3454, 3455), (3536, 3567), (3599, 3602), (3634, 3694), (3781, 3786), (4159, 4162), (4262, 4264), (4873, 4943), (4967, 5027), (6689, 6692), (23519, 23540), (23554, 23561), (23898, 23943), (24085, 24086), (24299, 24326), (26582, 26606), (29634, 29640), (29661, 29673), (2975…
GCF_000872965.1	Tomato torrado virus	Secoviridae	NC_009032.1	YP_001040018.1	polyprotein	(483, 728)	coat protein Vp35	(2148, 2885)	5403	246	(909, 931), (1886, 1891), (3901, 3917)	(643, 662), (886, 960), (1871, 1924), (3350, 3356), (3879, 3942), (4180, 4218)
GCF_000872965.1	Tomato torrado virus	Secoviridae	NC_009032.1	YP_001040018.1	polyprotein	(733, 969)	coat protein Vp26	(2898, 3608)	5403	237	(453, 461), (739, 746), (776, 788), (1403, 1403), (2105, 2106), (3255, 3265), (4128, 4129)	(446, 471), (647, 649), (661, 665), (697, 707), (727, 760), (772, 819), (1396, 1414), (1782, 1792), (2064, 2064), (2078, 2079), (2100, 2110), (3251, 3283), (3968, 3976), (4098, 4136)
GCF_000872965.1	Tomato torrado virus	Secoviridae	NC_009032.1	YP_001040018.1	polyprotein	(982, 1198)	coat protein Vp23	(3645, 4295)	5403	217	(477, 483), (505, 505), (630, 642), (856, 874), (4235, 4240)	(462, 534), (546, 556), (591, 593), (610, 652), (747, 763), (848, 887), (3777, 3789), (4095, 4110), (4227, 4274), (4306, 4314)
GCF_000872985.1	Aroa virus	Flaviviridae	NC_009026.2	YP_001040004.1	flavivirus polyprotein	(1, 125)	anchored capsid protein anchC	(105, 479)	10815	125	(5444, 5460), (7097, 7112), (8406, 8414), (8637, 8644), (8679, 8738), (9364, 9364), (10533, 10534)	(664, 664), (774, 782), (1689, 1694), (5194, 5194), (5210, 5261), (5424, 5480), (5627, 5628), (5834, 5849), (5885, 5890), (5926, 5942), (7085, 7116), (8240, 8241), (8335, 8342), (8359, 8376), (8395, 8468), (8587, 8742), (9342, 9390), (9580, 9583), (10318, 10336), (10352, 10358), (10427, 10428), (10523, 10547)
GCF_000872985.1	Aroa virus	Flaviviridae	NC_009026.2	YP_001040004.1	flavivirus polyprotein	(1, 107)	core protein C	(105, 425)	10815	107	(5859, 5863), (7069, 7090), (8604, 8631), (8652, 8711)	(289, 297), (1905, 1905), (2008, 2011), (2950, 2954), (2966, 2971), (3230, 3236), (5132, 5132), (5211, 5216), (5418, 5433), (5783, 5785), (5806, 5823), (5851, 5911), (7040, 7093), (7613, 7617), (8308, 8310), (8379, 8407), (8569, 8718), (8731, 8751), (8844, 8846), (9318, 9379), (9510, 9532), (9731, 9731), (10012, 10012), (10050, 10056), (10329, 10351), (10371, 10411), (10598, 10624)
GCF_000873205.1	Maize white line mosaic virus	Tombusviridae	NC_009533.1	YP_001285476.1	virus coat protein			(2489, 3484)	4293	332	(3420, 3452)	(2893, 2911), (2966, 2967), (2995, 3016), (3284, 3336), (3372, 3374), (3392, 3475)
GCF_000873425.1	Bell pepper mottle virus	Virgaviridae	NC_009642.1	YP_001333653.1	coat protein			(5695, 6174)	6375	160	(272, 304), (1479, 1479), (3750, 3758), (5907, 5921)	(272, 312), (391, 392), (593, 593), (877, 888), (1343, 1347), (1467, 1507), (3716, 3720), (3731, 3774), (3883, 3903), (3917, 3919), (4122, 4139), (4209, 4213), (5763, 5815), (5903, 5930), (5959, 5964), (6010, 6014), (6055, 6071)
GCF_000873465.1	Telosma mosaic virus	Potyviridae	NC_009742.1	YP_001427386.1	polyprotein	(2858, 3078)	Poty_coat	(8760, 9422)	9689	221	(1377, 1377), (4831, 4875), (5971, 5972), (6093, 6097), (8492, 8504), (8658, 8671), (8688, 8695), (9085, 9090)	(866, 879), (899, 899), (1373, 1384), (1406, 1410), (1478, 1490), (1640, 1644), (1868, 1884), (2607, 2614), (2629, 2632), (3518, 3521), (3634, 3635), (3741, 3750), (3849, 3851), (4818, 4890), (5089, 5094), (5702, 5724), (5735, 5757), (5853, 5855), (5875, 5883), (5924, 5931), (5959, 5984), (6000, 6000), (6076, 6119), (8456, 8476), (8488, 8550), (8654, 8717), (8853, 8854), (9063, 9096), (9118, 9121)
GCF_000873485.1	Jericarnavirus B	Marnaviridae	NC_009758.1	YP_001429584.1	hypothetical protein	(617, 852)	CRPV_capsid	(7762, 8469)	8926	236	(577, 659)	(435, 707), (874, 874), (912, 918), (949, 960), (994, 1006), (1032, 1043), (1087, 1087), (1678, 1680), (2630, 2635), (3045, 3063), (3298, 3313), (3451, 3469), (5752, 5773), (5852, 5852), (6014, 6016), (8539, 8541)
GCF_000873605.1	Hepacivirus C	Flaviviridae	NC_009826.1	YP_009272647.1	core protein			(280, 852)	9343	191	(6196, 6209), (6565, 6568), (6777, 6795), (6817, 6823), (7351, 7377), (7707, 7707), (7943, 7978), (7999, 8002)	(2214, 2214), (2245, 2263), (4231, 4258), (4421, 4426), (6172, 6181), (6192, 6212), (6358, 6381), (6542, 6573), (6585, 6589), (6772, 6833), (7321, 7381), (7400, 7401), (7484, 7485), (7500, 7500), (7512, 7547), (7682, 7726), (7922, 8017), (8091, 8107), (8679, 8679)
GCF_000873745.1	Tobacco vein banding mosaic virus	Potyviridae	NC_009994.1	YP_001552421.1	coat protein			(8571, 9383)	9570	271	(5525, 5558), (5869, 5884), (8547, 8577), (8949, 8977)	(440, 441), (453, 455), (759, 759), (775, 781), (1380, 1382), (1545, 1555), (1600, 1605), (2141, 2183), (2472, 2488), (2821, 2825), (4625, 4634), (5036, 5047), (5061, 5070), (5509, 5574), (5851, 5898), (6322, 6328), (7103, 7105), (7408, 7409), (7702, 7741), (8532, 8608), (8859, 8897), (8945, 8993)
GCF_000873785.1	Phlox virus S	Betaflexiviridae	NC_009383.1	YP_001165305.1	coat protein			(7282, 8175)	8590	298	(2711, 2733), (2754, 2762), (4842, 4869), (4892, 4892), (5004, 5036)	(647, 648), (2398, 2436), (2700, 2778), (3078, 3099), (4191, 4196), (4815, 4909), (4923, 4930), (4962, 4967), (4979, 5047), (5189, 5242), (5638, 5644), (7716, 7733), (7886, 7887)
GCF_000873865.1	Brevicoryne brassicae virus	Iflaviridae	NC_009530.1	YP_001285409.1	polyprotein	(1096, 1247)	CRPV_capsid	(4078, 4533)	10180	152	(1119, 1168), (1256, 1312), (1324, 1329)	(1094, 1349), (1407, 1438), (1600, 1615), (3320, 3321), (3486, 3486), (3526, 3594), (3712, 3724), (4275, 4290), (4415, 4488), (6118, 6119), (7671, 7705)
GCF_000873885.1	Okra mosaic virus	Tymoviridae	NC_009532.1	YP_001285473.1	coat protein			(5569, 6132)	6223	188	(4024, 4040), (4058, 4113)	(637, 639), (1940, 1954), (2105, 2146), (3823, 3853), (3877, 3884), (3925, 3956), (3967, 3969), (3983, 4142), (4258, 4277)
GCF_000874125.1	Basella rugose mosaic virus	Potyviridae	NC_009741.1	YP_006405413.1	coat protein			(8587, 9426)	9804	280	(5711, 5770), (8994, 9030)	(452, 482), (497, 497), (593, 598), (885, 894), (969, 1023), (1576, 1583), (1927, 1927), (3320, 3342), (3358, 3360), (4718, 4733), (5605, 5799), (5844, 5880), (8532, 8534), (8974, 9038)
GCF_000874145.1	Jericarnavirus A	Marnaviridae	NC_009757.1	YP_001429582.1	hypothetical protein	(750, 974)	CRPV_capsid	(8095, 8769)	9236	225	(663, 669), (736, 787), (854, 880)	(571, 903), (968, 1001), (1078, 1144), (1175, 1186)
GCF_000874285.1	Hepacivirus C	Flaviviridae	NC_009824.1	YP_001491549.1	core protein			(340, 912)	9456	191	(4307, 4322), (4486, 4488), (4510, 4511), (5412, 5447), (5464, 5466), (5477, 5513)	(636, 652), (1345, 1351), (1489, 1537), (3923, 3935), (4295, 4345), (4474, 4531), (5262, 5276), (5392, 5394), (5407, 5535), (7052, 7052), (7165, 7169), (7441, 7456), (7591, 7598), (7615, 7618), (7762, 7771), (8615, 8624), (8641, 8659), (8671, 8672), (8763, 8813)
GCF_000874325.1	Peach chlorotic mottle virus	Betaflexiviridae	NC_009892.1	YP_001497157.1	coat protein			(7676, 8881)	9005	402	(635, 640), (5722, 5757), (8267, 8308)	(635, 656), (706, 733), (894, 947), (1024, 1024), (1158, 1187), (1441, 1446), (1466, 1468), (1484, 1501), (2453, 2460), (2473, 2480), (4333, 4342), (4972, 4976), (5458, 5466), (5625, 5657), (5708, 5803), (8248, 8310)
GCF_000874345.1	Aquamavirus A	Picornaviridae	NC_009891.1	YP_001497174.1	VP0			(507, 1304)	6718	266	(874, 892), (905, 914), (1000, 1027), (1053, 1055), (1165, 1166)	(847, 934), (959, 974), (985, 1076), (1144, 1257), (1706, 1714)
GCF_000874345.1	Aquamavirus A	Picornaviridae	NC_009891.1	YP_001497175.1	VP3			(1305, 2000)	6718	232	(840, 884), (4006, 4008), (4034, 4047)	(826, 912), (1010, 1019), (1215, 1227), (1248, 1250), (1327, 1358), (1380, 1411), (1478, 1521), (1622, 1629), (1674, 1681), (3749, 3756), (3972, 3975), (3990, 4058), (4132, 4133)
GCF_000874345.1	Aquamavirus A	Picornaviridae	NC_009891.1	YP_001497176.1	VP1			(2001, 2546)	6718	182	(1296, 1296), (1328, 1338), (1352, 1381), (1402, 1405), (3754, 3755), (4152, 4160), (4176, 4191)	(1245, 1305), (1316, 1411), (3718, 3778), (3801, 3815), (3844, 3854), (4069, 4079), (4096, 4197)
GCF_000874445.1	Rose spring dwarf-associated virus	Tombusviridae	NC_010806.1	YP_001949739.1	coat protein P3			(3006, 3665)	5808	220	(2961, 2962), (3010, 3021), (3271, 3290), (3306, 3317), (3363, 3365), (3387, 3388)	(2854, 2861), (2909, 2920), (2931, 2972), (2984, 3025), (3257, 3322), (3356, 3418), (4575, 4597), (4609, 4614), (5422, 5424)
GCF_000874705.1	Ourmia melon virus	Botourmiaviridae	NC_011070.1	YP_002019759.1	coat protein			(150, 779)	974	210	(450, 451)	(439, 457)
GCF_000874705.1	Ourmia melon virus	Botourmiaviridae	NC_011069.1	YP_002019759.1	coat protein			-	1064	210	(362, 364)	(360, 370), (385, 385), (553, 559)
GCF_000874705.1	Ourmia melon virus	Botourmiaviridae	NC_011068.1	YP_002019759.1	coat protein			-	2814	210	(347, 360), (383, 385), (584, 587), (667, 668), (681, 681)	(347, 390), (504, 507), (538, 546), (573, 590), (627, 628), (663, 688), (1716, 1735), (1829, 1831)
GCF_000874725.1	Diascia yellow mottle virus	Tymoviridae	NC_011086.1	YP_002048674.1	coat protein CP			(5536, 6111)	6290	192	(530, 531), (546, 579), (765, 770), (1637, 1660)	(479, 481), (520, 599), (740, 812), (1618, 1678), (1888, 1906), (3623, 3649), (3660, 3667), (3716, 3737)
GCF_000874885.1	Ligustrum necrotic ringspot virus	Betaflexiviridae	NC_010305.1	YP_001661450.1	coat protein			(7139, 8041)	8412	301	(2525, 2525), (2627, 2652), (2995, 3015), (3706, 3740), (4825, 4836), (4850, 4852), (7581, 7593)	(2335, 2365), (2518, 2544), (2620, 2654), (2977, 3032), (3253, 3253), (3664, 3674), (3686, 3748), (4795, 4885), (5536, 5574), (7572, 7618)
GCF_000874985.1	Lolium latent virus	Alphaflexiviridae	NC_010434.1	YP_001718503.1	coat protein			(6611, 7489)	7674	293	(2194, 2207), (7037, 7089)	(471, 472), (687, 691), (705, 706), (1371, 1389), (1409, 1411), (2096, 2111), (2162, 2231), (2273, 2288), (2316, 2318), (2355, 2356), (2368, 2378), (2485, 2487), (4228, 4231), (4307, 4344), (4366, 4366), (4394, 4422), (6441, 6487), (7020, 7110)
GCF_000875065.1	Bean yellow disorder virus	Closteroviridae	NC_010561.1	YP_001816779.1	CP	(58, 244)	Closter_coat	(5354, 5914)	8530	187	(875, 877), (1030, 1042), (5085, 5096), (5425, 5456), (6825, 6831), (8044, 8047), (8132, 8136), (8207, 8219)	(858, 898), (1019, 1053), (1066, 1074), (3048, 3051), (3137, 3147), (3515, 3516), (5047, 5048), (5072, 5117), (5199, 5205), (5217, 5234), (5407, 5469), (6777, 6794), (6809, 6849), (7938, 7942), (7975, 7978), (8039, 8100), (8119, 8153), (8165, 8166), (8203, 8219)
GCF_000875065.1	Bean yellow disorder virus	Closteroviridae	NC_010560.1	YP_001816779.1	CP	(58, 244)	Closter_coat	-	8965	187	(649, 653), (689, 695), (2859, 2863), (3260, 3306), (3622, 3623), (4003, 4008), (4271, 4281)	(555, 570), (644, 699), (845, 872), (1184, 1186), (1254, 1255), (1461, 1461), (2538, 2541), (2825, 2866), (3232, 3330), (3619, 3643), (3708, 3711), (3794, 3794), (4000, 4023), (4250, 4312), (4325, 4331), (4349, 4351), (4618, 4621), (5402, 5412), (6812, 6825), (6836, 6862), (8581, 8605)
GCF_000875185.1	Verbena virus Y	Potyviridae	NC_010735.1	YP_001931955.1	polyprotein	(2871, 3103)	Poty_coat	(8745, 9443)	9742	233	(494, 506), (530, 530), (8623, 8665), (8972, 9015)	(402, 405), (483, 546), (574, 578), (822, 833), (1510, 1511), (3502, 3503), (3621, 3621), (3651, 3653), (5119, 5122), (5591, 5592), (5886, 5904), (5915, 5964), (8474, 8481), (8499, 8561), (8610, 8674), (8828, 8828), (8843, 8868), (8935, 9029), (9061, 9102)
GCF_000875265.1	Cardiovirus B	Picornaviridae	NC_010810.1	YP_001950225.1	capsid protein VP1			(2882, 3700)	7961	273	(5075, 5115), (5227, 5235), (5250, 5262), (5403, 5417), (5428, 5441)	(1456, 1456), (1484, 1487), (4402, 4406), (4734, 4750), (4769, 4793), (4812, 4819), (4932, 4964), (5024, 5040), (5061, 5130), (5207, 5267), (5365, 5450), (5471, 5474), (6834, 6894), (7205, 7208), (7306, 7307)
GCF_000875265.1	Cardiovirus B	Picornaviridae	NC_010810.1	YP_001950223.1	capsid protein VP2			(1385, 2188)	7961	268	(4773, 4833), (5112, 5112), (6862, 6867), (6911, 6912)	(1498, 1506), (1554, 1559), (2165, 2166), (2361, 2363), (2376, 2381), (2575, 2600), (2869, 2886), (2914, 2922), (2949, 2968), (4770, 4850), (5075, 5146), (5249, 5284), (5370, 5370), (5483, 5531), (6857, 6918), (7199, 7227), (7292, 7294)
GCF_000875265.1	Cardiovirus B	Picornaviridae	NC_010810.1	YP_001950224.1	capsid protein VP3			(2189, 2881)	7961	231	(2511, 2526), (2540, 2563), (2847, 2869), (4787, 4795)	(1274, 1292), (1473, 1538), (1623, 1626), (2503, 2567), (2840, 2898), (2933, 3031), (4768, 4819), (4984, 4986), (5089, 5091), (5223, 5240), (5666, 5669)
GCF_000875265.1	Cardiovirus B	Picornaviridae	NC_010810.1	YP_001950222.1	capsid protein VP4			(1169, 1384)	7961	72	(487, 509), (2123, 2148), (3260, 3266), (3485, 3485), (4382, 4383), (4982, 4989), (6450, 6458), (7273, 7278), (7416, 7421)	(483, 539), (921, 928), (2113, 2149), (2485, 2527), (2577, 2583), (3259, 3269), (3281, 3287), (3482, 3491), (3508, 3524), (3777, 3777), (4367, 4392), (4688, 4695), (4967, 4968), (4980, 5022), (5658, 5667), (5685, 5712), (6092, 6104), (6135, 6148), (6161, 6162), (6425, 6478), (7269, 7305), (7401, 7423)
GCF_000875385.1	West Nile virus	Flaviviridae	NC_009942.1	YP_005097850.1	anchored capsid protein ancC			(97, 465)	11029	123	(7660, 7685), (8513, 8515), (8596, 8622), (10410, 10461)	(557, 570), (638, 640), (1355, 1418), (3235, 3257), (5020, 5023), (5064, 5068), (5177, 5179), (5191, 5191), (5262, 5272), (5411, 5448), (5615, 5617), (6121, 6172), (7089, 7096), (7116, 7117), (7137, 7145), (7653, 7701), (7773, 7775), (7787, 7790), (8410, 8436), (8505, 8550), (8579, 8639), (8691, 8722), (9749, 9768), (10399, 10480), (10491, 10495), (10680, 10681)
GCF_000875385.1	West Nile virus	Flaviviridae	NC_009942.1	YP_001527878.1	capsid protein C			(97, 411)	11029	105	(7633, 7660), (8567, 8594), (10383, 10433)	(535, 535), (716, 716), (1325, 1401), (2763, 2765), (3208, 3216), (3227, 3230), (4994, 4996), (5229, 5247), (5402, 5408), (5470, 5481), (5589, 5589), (5805, 5820), (6089, 6145), (7065, 7067), (7088, 7124), (7626, 7678), (7723, 7730), (7744, 7762), (8390, 8397), (8480, 8514), (8536, 8540), (8552, 8612), (8665, 8693), (9717, 9742), (10373, 10450), (10651, 10660)
GCF_000875525.1	Epirus cherry virus	Botourmiaviridae	NC_011067.1	YP_002019756.1	coat protein			(131, 715)	960	195	(445, 447)	(443, 453), (486, 496), (637, 637)
GCF_000875525.1	Epirus cherry virus	Botourmiaviridae	NC_011066.1	YP_002019756.1	coat protein			-	1028	195	(486, 488)	(343, 344), (473, 491)
GCF_000875525.1	Epirus cherry virus	Botourmiaviridae	NC_011065.1	YP_002019756.1	coat protein			-	2769	195	(365, 371), (405, 416), (513, 522)	(355, 419), (434, 437), (483, 486), (505, 537)
GCF_000875565.1	Cocksfoot mild mosaic virus	Tombusviridae	NC_011108.1	YP_002117838.1	p26	(31, 227)	Viral_coat	(3223, 3813)	4198	197	(1604, 1610), (2525, 2539), (2705, 2708), (3082, 3090)	(1595, 1613), (1776, 1779), (1798, 1801), (2502, 2554), (2699, 2712), (2871, 2879), (2908, 2917), (3035, 3043), (3062, 3134)
GCF_000875645.1	Rhinolophus bat coronavirus HKU2	Coronaviridae	NC_009988.1	YP_001552240.1	nucleocapsid phosphoprotein			(25469, 26593)	27165	375	(25223, 25247), (25321, 25352), (25619, 25633), (25831, 25887), (25994, 26120), (26219, 26225)	(11174, 11177), (11189, 11196), (11436, 11436), (11547, 11548), (13508, 13545), (13621, 13714), (14074, 14075), (14096, 14167), (14186, 14186), (14264, 14285), (15928, 15937), (16083, 16097), (16145, 16168), (16380, 16384), (16398, 16399), (16476, 16518), (16561, 16601), (17104, 17107), (17153, 17157), (17183, 17190), (17211, 17213), (17336, 17374), (17520, 17521), (17540, 17543), (19455, 19481),…
GCF_000879215.1	Squash vein yellowing virus	Potyviridae	NC_010521.1	YP_001788991.1	polyprotein	(2937, 3169)	Poty_coat	(8927, 9625)	9836	233	(1306, 1315), (8771, 8828), (8941, 8964)	(836, 879), (999, 999), (1010, 1017), (1133, 1195), (1220, 1329), (1359, 1363), (1467, 1480), (2617, 2630), (2659, 2665), (2704, 2711), (2969, 2979), (6130, 6168), (8754, 8840), (8926, 8989), (9246, 9269), (9447, 9451)
GCF_000879255.1	Miniopterus bat coronavirus 1	Coronaviridae	NC_010437.1	YP_001718609.1	nucleocapsid protein			(26870, 28036)	28326	389	(4608, 4644), (5232, 5237), (5571, 5581), (11972, 11997), (20482, 20490), (26292, 26292), (26665, 26672), (26853, 26854), (27000, 27059), (27081, 27086), (27189, 27207), (27221, 27337), (27453, 27476)	(2654, 2681), (4435, 4438), (4584, 4666), (4804, 4805), (4824, 4827), (4899, 4902), (4986, 5140), (5208, 5252), (5551, 5593), (6075, 6112), (6286, 6293), (11824, 11827), (11845, 11856), (11868, 11876), (11940, 12027), (14840, 14844), (14882, 14882), (18799, 18827), (20459, 20500), (20855, 20870), (20881, 20887), (21372, 21374), (26264, 26320), (26616, 26700), (26820, 26874), (26985, 27170), (2718…
GCF_000879435.1	Melon aphid-borne yellows virus	Solemoviridae	NC_010809.1	YP_001949873.1	coat protein			(3516, 4112)	5674	199	(1551, 1573), (1643, 1661), (4201, 4220)	(1265, 1265), (1356, 1363), (1540, 1610), (1630, 1692), (4081, 4125), (4175, 4236)
GCF_000879495.1	Brugmansia mild mottle virus	Virgaviridae	NC_010944.1	YP_001974326.1	coat protein			(5709, 6185)	6381	159	(270, 298), (3792, 3824)	(270, 312), (3385, 3390), (3756, 3838), (4021, 4025), (4126, 4138), (4210, 4238), (5591, 5639), (5752, 5818), (5941, 5943), (5969, 5978)
GCF_000879535.1	Lettuce virus X	Alphaflexiviridae	NC_010832.1	YP_001960944.1	coat protein			(6410, 7135)	7212	242	(1640, 1648), (1690, 1756)	(1520, 1535), (1600, 1790), (2422, 2557)
GCF_000879575.1	Tomato marchitez virus	Secoviridae	NC_010987.1	YP_001976155.1	Coat protein A			-	7229	242	(3254, 3261), (5926, 5932), (5953, 5989), (6000, 6001), (6023, 6028), (6301, 6307)	(1944, 1967), (2075, 2076), (2090, 2100), (2115, 2119), (2380, 2386), (2486, 2498), (3247, 3272), (3350, 3381), (3610, 3610), (3625, 3625), (3802, 3803), (3815, 3838), (5914, 6050), (6116, 6140), (6154, 6161), (6292, 6317)
GCF_000879575.1	Tomato marchitez virus	Secoviridae	NC_010987.1	YP_001976156.1	Coat protein B			-	7229	237	(3467, 3495), (3631, 3642), (3820, 3820), (5971, 5978), (5989, 5993), (6044, 6046), (6325, 6334)	(1836, 1858), (2398, 2400), (2781, 2798), (3452, 3506), (3623, 3648), (3799, 3825), (3839, 3843), (3944, 3982), (5952, 6019), (6035, 6049), (6068, 6071), (6086, 6093), (6162, 6166), (6300, 6348), (6465, 6467)
GCF_000879575.1	Tomato marchitez virus	Secoviridae	NC_010987.1	YP_001976157.1	Coat protein C			-	7229	217	(2425, 2442), (6066, 6067), (6097, 6101), (6133, 6162), (6381, 6383), (6408, 6421)	(2413, 2459), (2607, 2607), (2618, 2627), (2857, 2873), (3422, 3469), (5988, 6181), (6375, 6427)
GCF_000879655.1	Steller sea lion vesivirus	Caliciviridae	NC_011050.1	YP_002004565.1	capsid			(5671, 7794)	8305	708	(1256, 1315), (1710, 1710)	(1108, 1132), (1165, 1165), (1236, 1320), (1391, 1403), (1451, 1493), (1586, 1597), (1689, 1727), (1860, 1895), (2029, 2030), (2173, 2221), (2302, 2302), (2320, 2323), (4578, 4591)
GCF_000879695.1	Potato virus T	Betaflexiviridae	NC_011062.1	YP_002019750.1	coat protein			(5714, 6352)	6539	213	(355, 359), (3009, 3018), (3033, 3049), (3685, 3689), (3719, 3722), (3826, 3839), (6033, 6043)	(351, 366), (2899, 2913), (3004, 3056), (3609, 3626), (3638, 3654), (3669, 3725), (3790, 3867), (3918, 3942), (4188, 4194), (4615, 4628), (4727, 4730), (6029, 6055)
GCF_000879775.1	Bovine rhinitis B virus	Picornaviridae	NC_010354.1	YP_001686939.1	VP2			(1512, 2195)	7556	228	(5094, 5113), (5175, 5213), (5290, 5320)	(3171, 3211), (4831, 4834), (4873, 4910), (5054, 5225), (5237, 5326), (5343, 5349)
GCF_000879775.1	Bovine rhinitis B virus	Picornaviridae	NC_010354.1	YP_001686940.1	VP3			(2196, 2852)	7556	219	(5137, 5171), (5206, 5254)	(1695, 1703), (4777, 4817), (4892, 4914), (5012, 5042), (5106, 5266), (5280, 5292), (5466, 5532)
GCF_000879775.1	Bovine rhinitis B virus	Picornaviridae	NC_010354.1	YP_001686941.1	VP1			(2853, 3509)	7556	219	(5095, 5095), (5173, 5207), (5303, 5315), (5332, 5353)	(529, 586), (597, 597), (747, 753), (764, 795), (4853, 4885), (4943, 4964), (5056, 5106), (5124, 5125), (5160, 5227), (5264, 5366), (5492, 5496)
GCF_000879775.1	Bovine rhinitis B virus	Picornaviridae	NC_010354.1	YP_001686938.1	VP4			(1236, 1511)	7556	92	(565, 566), (1532, 1579), (4872, 4894), (5327, 5341)	(397, 430), (535, 588), (1305, 1314), (1526, 1595), (2911, 2937), (4544, 4544), (4855, 5003), (5238, 5239), (5294, 5348), (5619, 5619)
GCF_000879875.1	Miniopterus bat coronavirus HKU8	Coronaviridae	NC_010438.1	YP_001718616.1	nucleocapsid protein			(26770, 28035)	28773	422	(26993, 27010), (27151, 27180), (27199, 27279), (27372, 27433), (27476, 27500), (27527, 27530), (27553, 27600), (27803, 27831)	(3529, 3542), (7820, 7821), (10169, 10173), (11844, 11848), (11984, 12008), (12395, 12433), (15881, 15895), (15906, 15942), (16682, 16725), (16740, 16742), (16760, 16815), (16998, 16999), (19550, 19554), (20423, 20462), (21324, 21328), (23720, 23722), (24532, 24544), (26557, 26593), (26723, 26781), (26886, 26933), (26951, 27866), (28048, 28054), (28068, 28073), (28085, 28109)
GCF_000880155.1	Fritillary virus Y	Potyviridae	NC_010954.1	YP_001974445.1	coat protein			(8585, 9406)	9656	274	(5843, 5902), (6116, 6116), (8980, 9021)	(562, 611), (987, 992), (1023, 1034), (1407, 1411), (2721, 2733), (3033, 3073), (3411, 3420), (3448, 3457), (4730, 4747), (4760, 4762), (5490, 5495), (5735, 5736), (5753, 5756), (5837, 5918), (5984, 5988), (6092, 6127), (6206, 6241), (6255, 6278), (6292, 6306), (8610, 8623), (8969, 9026)
GCF_000880435.1	Gentian mosaic virus	Secoviridae	NC_011189.1	YP_002158826.1	large coat protein			(1460, 2584)	3418	375	(620, 647)	(601, 657), (909, 918), (988, 1006), (1022, 1052), (1071, 1074)
GCF_000880435.1	Gentian mosaic virus	Secoviridae	NC_011189.1	YP_002158827.1	small coat protein			(2813, 3100)	3418	96	(1288, 1309), (1323, 1328), (1497, 1499)	(456, 516), (1195, 1197), (1285, 1349), (1479, 1508), (1520, 1525)
GCF_000880435.1	Gentian mosaic virus	Secoviridae	NC_011190.1	YP_002158826.1	large coat protein			-	5862	375	(2034, 2054), (4709, 4712), (4724, 4744)	(1735, 1762), (2011, 2011), (2028, 2067), (2079, 2092), (2179, 2197), (2222, 2227), (2767, 2770), (3531, 3531), (3917, 3919), (3931, 3941), (4320, 4326), (4591, 4595), (4683, 4764), (4778, 4780), (4987, 4996), (5070, 5086), (5107, 5115)
GCF_000880435.1	Gentian mosaic virus	Secoviridae	NC_011190.1	YP_002158827.1	small coat protein			-	5862	96	(388, 397), (557, 561), (573, 610), (5262, 5263)	(353, 430), (550, 640), (653, 654), (684, 685), (2070, 2099), (3270, 3271), (3585, 3589), (5212, 5233), (5251, 5273), (5600, 5653)
GCF_000880715.1	Astrovirus MLB1	Astroviridae	NC_011400.1	YP_002290968.1	capsid protein			(3843, 6110)	6171	756	(3801, 3810), (4810, 4816), (4946, 4980)	(2094, 2097), (2108, 2108), (2235, 2239), (3650, 3652), (3778, 3836), (4109, 4116), (4799, 4847), (4928, 5006)
GCF_000880775.1	Imperata yellow mottle virus	Solemoviridae	NC_011536.1	YP_002308437.1	capsid protein			(3560, 4378)	4547	273	(2276, 2332)	(2247, 2354), (2365, 2386), (2486, 2491), (2624, 2679)
GCF_000880795.1	Hippeastrum latent virus	Betaflexiviridae	NC_011540.1	YP_002308451.1	coat protein			(7240, 8115)	8500	292	(4999, 5003), (5035, 5052), (5075, 5079), (5240, 5246), (5438, 5445), (7649, 7657), (7668, 7685), (7697, 7708)	(907, 910), (1074, 1082), (2475, 2478), (4810, 4817), (4840, 4842), (4871, 4894), (4913, 4917), (4957, 4968), (4985, 5103), (5153, 5155), (5167, 5181), (5201, 5260), (5435, 5460), (5664, 5666), (5713, 5720), (5801, 5804), (7519, 7543), (7566, 7571), (7618, 7623), (7647, 7709), (7726, 7726), (7763, 7767), (7784, 7784), (7813, 7821), (7839, 7842), (7933, 7933), (7958, 7959)
GCF_000880815.1	Hosta virus X	Alphaflexiviridae	NC_011544.1	YP_002308468.1	coat protein			(5757, 6416)	6528	220	(362, 374), (471, 501), (517, 531), (2163, 2180)	(362, 390), (435, 553), (728, 737), (910, 967), (1129, 1138), (1217, 1228), (2152, 2202), (3147, 3149), (3518, 3524), (6085, 6095)
GCF_000880835.1	Munia coronavirus HKU13	Coronaviridae	NC_011550.1	YP_002308510.1	nucleocapsid phosphoprotein			(24326, 25381)	26552	352	(2705, 2742), (3098, 3120), (19511, 19538), (24813, 24935), (25164, 25164), (25182, 25183), (25196, 25211), (25729, 25764)	(2557, 2559), (2693, 2771), (2807, 2835), (2854, 2855), (2953, 2988), (3077, 3139), (3226, 3282), (3306, 3307), (3331, 3335), (3352, 3361), (3374, 3385), (4567, 4610), (15209, 15247), (15268, 15269), (15303, 15321), (18201, 18215), (18474, 18509), (18615, 18628), (18750, 18763), (18927, 18943), (19345, 19350), (19503, 19552), (19916, 19937), (20016, 20016), (20973, 20993), (21657, 21668), (22307,…
GCF_000880855.1	Anagyris vein yellowing virus	Tymoviridae	NC_011559.1	YP_002308579.1	coat protein			(5444, 6010)	6151	189	(783, 786), (878, 893), (972, 1012)	(615, 616), (633, 648), (664, 665), (682, 695), (770, 809), (850, 905), (955, 1017), (1094, 1095), (1125, 1186), (1202, 1219), (1428, 1430), (3408, 3416), (3541, 3544), (5626, 5626)
GCF_000881115.1	Gayfeather mild mottle virus	Bromoviridae	NC_012136.1	YP_002640504.1	coat protein			(1247, 1897)	2214	217	(1437, 1457)	(357, 364), (1420, 1482), (1582, 1588), (1773, 1774)
GCF_000881115.1	Gayfeather mild mottle virus	Bromoviridae	NC_012135.1	YP_002640504.1	coat protein			-	2935	217	(1066, 1082), (2121, 2128), (2158, 2160)	(1064, 1104), (1176, 1211), (1383, 1405), (2114, 2133), (2156, 2167)
GCF_000881115.1	Gayfeather mild mottle virus	Bromoviridae	NC_012134.1	YP_002640504.1	coat protein			-	3350	217	(759, 779), (1015, 1019)	(735, 785), (991, 1035), (1686, 1701), (1848, 1874), (2738, 2738)
GCF_000881135.1	Red clover vein mosaic virus	Betaflexiviridae	NC_012210.1	YP_002647025.1	coat protein			(7222, 8085)	8604	288	(4495, 4500), (4626, 4638), (4680, 4725), (4763, 4767), (4778, 4786)	(757, 764), (940, 981), (4483, 4546), (4586, 4815), (4853, 4860), (4878, 4881), (4952, 4953), (5049, 5050), (5305, 5316), (7670, 7690), (7713, 7716)
GCF_000881255.1	Highlands J virus	Togaviridae	NC_012561.1	YP_002802305.1	capsid protein			(7440, 8216)	11526	259	(7787, 7791), (7803, 7879), (8036, 8040), (8225, 8227), (8253, 8276)	(650, 656), (1732, 1752), (1947, 1965), (2318, 2342), (3007, 3024), (3908, 3908), (3965, 3967), (5620, 5621), (5743, 5847), (6676, 6677), (7730, 7911), (7930, 7931), (7957, 7970), (7991, 8060), (8072, 8073), (8215, 8284), (8897, 8936)
GCF_000881395.1	Grapevine virus E	Betaflexiviridae	NC_011106.1	YP_002117778.1	coat protein			(6487, 7083)	7564	199	(397, 446), (6792, 6814)	(374, 460), (541, 541), (1564, 1571), (1796, 1847), (2028, 2037), (2368, 2403), (2501, 2511), (3129, 3143), (3471, 3497), (3833, 3836), (4217, 4219), (5354, 5364), (5831, 5832), (6054, 6078), (6761, 6826)
GCF_000881455.1	Sowbane mosaic virus	Solemoviridae	NC_011187.1	YP_002158815.1	capsid protein			(3159, 3881)	3983	241	(1752, 1757), (1867, 1873), (3073, 3077), (3171, 3176), (3189, 3197)	(1746, 1768), (1850, 1895), (2286, 2306), (3058, 3086), (3097, 3101), (3154, 3211), (3490, 3492)
GCF_000881735.1	Nemesia ring necrosis virus	Tymoviridae	NC_011538.1	YP_002308443.1	coat protein			(5532, 6107)	6285	192	(738, 765), (5789, 5818)	(458, 575), (718, 786), (3657, 3659), (3727, 3735), (3751, 3763), (5663, 5682), (5698, 5703), (5769, 5847)
GCF_000881795.1	Blackberry chlorotic ringspot virus	Bromoviridae	NC_011555.2	YP_002308573.1	coat protein			(1252, 1986)	2290	245	(646, 661)	(473, 475), (496, 501), (611, 667), (735, 742)
GCF_000881795.1	Blackberry chlorotic ringspot virus	Bromoviridae	NC_011554.1	YP_002308573.1	coat protein			-	2879	245	(1085, 1105), (2344, 2348)	(1050, 1116), (1139, 1142), (1300, 1311), (2339, 2361), (2392, 2393)
GCF_000881795.1	Blackberry chlorotic ringspot virus	Bromoviridae	NC_011553.1	YP_002308573.1	coat protein			-	3478	245	(1913, 1916), (2186, 2201), (2745, 2752)	(1846, 1849), (1901, 1932), (2181, 2213), (2723, 2728), (2739, 2782), (2793, 2793), (2811, 2836), (2862, 2865)
GCF_000881895.1	Soybean yellow mottle mosaic virus	Tombusviridae	NC_011643.1	YP_002333479.1	coat protein			(2664, 3725)	4009	354	(2431, 2458), (2611, 2619)	(2407, 2475), (2587, 2632), (2758, 2794)
GCF_000881915.1	Schlumbergera virus X	Alphaflexiviridae	NC_011659.1	YP_002341563.1	coat protein			(5836, 6510)	6633	225	(1239, 1264), (3104, 3105), (5589, 5615), (5634, 5636)	(939, 955), (1083, 1171), (1205, 1279), (2601, 2601), (3092, 3125), (3613, 3622), (3649, 3649), (3662, 3667), (5581, 5648), (5727, 5729), (5753, 5757)
GCF_000881975.1	Asparagus virus 2	Bromoviridae	NC_011809.1	YP_002455927.1	putative coat protein			-	2916	217	(857, 883), (2139, 2140)	(686, 689), (824, 886), (911, 913), (994, 1004), (1045, 1045), (1080, 1080), (2123, 2150), (2168, 2170), (2187, 2191)
GCF_000881975.1	Asparagus virus 2	Bromoviridae	NC_011808.1	YP_002455927.1	putative coat protein			-	3431	217	(1235, 1243), (1616, 1627), (1697, 1705)	(564, 568), (1212, 1264), (1608, 1635), (1653, 1718)
GCF_000882095.1	Chaetoceros socialis forma radians RNA virus 1	Marnaviridae	NC_012212.1	YP_002647033.1	structural polyprotein	(651, 889)	CRPV_capsid	(8499, 9215)	9467	239	(405, 473), (4109, 4111), (4123, 4128), (4549, 4554), (6430, 6441)	(391, 475), (723, 752), (824, 826), (2171, 2184), (2198, 2206), (2220, 2243), (2362, 2372), (2391, 2416), (2437, 2449), (2561, 2613), (2976, 2993), (3545, 3550), (3641, 3641), (4075, 4079), (4091, 4130), (4378, 4378), (4536, 4590), (6180, 6180), (6424, 6444), (6515, 6557), (6615, 6617), (6714, 6719), (6770, 6790)
GCF_000882375.1	Scrophularia mottle virus	Tymoviridae	NC_011537.1	YP_002308440.1	coat protein			(5478, 6050)	6206	191	(440, 445), (479, 481), (628, 648), (682, 689), (765, 786)	(426, 502), (610, 695), (708, 740), (752, 807), (1626, 1653)
GCF_000882395.1	Narcissus yellow stripe virus	Potyviridae	NC_011541.1	YP_002308564.1	coat protein			(8615, 9436)	9650	274	(2951, 2990), (4808, 4816), (6780, 6792), (8592, 8597), (9018, 9046)	(800, 814), (828, 838), (2306, 2311), (2826, 2826), (2841, 2848), (2936, 2994), (3436, 3446), (3616, 3629), (3655, 3677), (3758, 3791), (4797, 4823), (5325, 5328), (5536, 5572), (6046, 6067), (6733, 6742), (6768, 6797), (7136, 7137), (7149, 7165), (7560, 7562), (8573, 8646), (8673, 8689), (8997, 9056)
GCF_000882455.1	Zantedeschia mild mosaic virus	Potyviridae	NC_011560.1	YP_002308580.1	polyprotein	(2942, 3171)	Poty_coat	(9026, 9715)	9973	230	(8744, 8841)	(1024, 1027), (1269, 1277), (1521, 1563), (4968, 4977), (4997, 5023), (5046, 5046), (5851, 5851), (5865, 5865), (5951, 5967), (6071, 6073), (6101, 6112), (6189, 6195), (6212, 6219), (8492, 8647), (8671, 8675), (8722, 8860), (9074, 9086), (9105, 9114), (9356, 9375)
GCF_000882575.1	Rabbit calicivirus Australia 1 MIC-07	Caliciviridae	NC_011704.1	YP_002364399.1	polyprotein	(1763, 2059)	Calici_coat	(5296, 6186)	7422	297	(1725, 1725), (5726, 5759), (6182, 6214)	(1002, 1024), (1039, 1040), (1578, 1593), (1679, 1684), (1699, 1755), (1840, 1865), (1908, 1919), (2142, 2144), (2489, 2491), (4201, 4204), (5711, 5771), (6166, 6227), (6829, 6890)
GCF_000882735.1	Allium virus X	Alphaflexiviridae	NC_012211.2	YP_002647031.1	coat protein			(6366, 7040)	7118	225	(1751, 1761), (5837, 5873), (6604, 6604), (6675, 6682), (6711, 6733)	(423, 442), (459, 476), (1606, 1609), (1636, 1642), (1654, 1656), (1685, 1685), (1725, 1767), (1952, 1960), (1977, 1979), (5130, 5183), (5832, 5893), (6336, 6347), (6365, 6368), (6597, 6631), (6646, 6648), (6672, 6735)
GCF_000882775.1	Grapevine Syrah virus 1	Tymoviridae	NC_012484.1	YP_002775441.1	capsid protein			(5761, 6384)	6506	208	(2057, 2075), (2107, 2129), (2140, 2169), (4389, 4400)	(1877, 1879), (2029, 2201), (2268, 2279), (3334, 3336), (3361, 3370), (3451, 3467), (4244, 4245), (4359, 4426), (4441, 4441), (4971, 4992)
GCF_000882815.3	Zika virus	Flaviviridae	NC_012532.1	YP_009227206.1	anchored capsid protein ancC			(107, 472)	10794	122	(3255, 3270), (5250, 5275), (6325, 6336), (6846, 6898)	(287, 317), (1242, 1262), (3025, 3053), (3224, 3288), (5218, 5278), (5429, 5471), (5817, 5823), (6107, 6139), (6318, 6345), (6843, 6907), (7091, 7118), (8399, 8399), (9206, 9223), (9249, 9262), (9292, 9307), (9322, 9344), (9521, 9529), (10059, 10070), (10238, 10294)
GCF_000882815.3	Zika virus	Flaviviridae	NC_012532.1	YP_009227196.1	capsid protein C			(107, 418)	10794	104	(1228, 1231), (3198, 3247), (6291, 6310), (6819, 6847), (9490, 9491), (10220, 10224)	(287, 288), (357, 364), (1208, 1241), (1442, 1443), (1576, 1576), (2777, 2781), (2987, 3000), (3178, 3268), (4515, 4526), (5196, 5202), (5226, 5230), (5415, 5462), (5779, 5800), (6274, 6320), (6807, 6855), (7066, 7082), (9013, 9031), (9274, 9383), (9407, 9413), (9450, 9462), (9478, 9507), (10211, 10237)
GCF_000882915.1	Quang Binh virus	Flaviviridae	NC_012671.1	YP_009259352.1	anchored capsid protein C			(113, 520)	10865	136	(305, 348), (1288, 1289), (2910, 2918), (5183, 5195), (5908, 5917), (5996, 6020), (9145, 9151)	(296, 368), (401, 405), (442, 444), (1265, 1298), (2874, 2928), (3584, 3586), (4876, 4878), (4907, 4921), (5165, 5204), (5266, 5305), (5341, 5341), (5860, 5931), (5981, 6035), (7870, 7871), (8110, 8111), (8146, 8147), (8355, 8356), (8482, 8498), (8934, 8961), (9122, 9167), (9461, 9489), (9913, 9916), (10057, 10061)
GCF_000882915.1	Quang Binh virus	Flaviviridae	NC_012671.1	YP_009259353.1	capsid protein C			(113, 460)	10865	116	(270, 323), (1247, 1249), (5142, 5166), (5881, 5884), (5969, 5969), (9117, 9120), (9440, 9452)	(259, 336), (1235, 1265), (1367, 1378), (1390, 1401), (1700, 1703), (2854, 2897), (2981, 2982), (3256, 3261), (5125, 5172), (5823, 5901), (5959, 6004), (6202, 6204), (6233, 6236), (7720, 7739), (7915, 7942), (7957, 7966), (8902, 8931), (9088, 9127), (9423, 9462), (10029, 10031), (10571, 10573)
GCF_000883255.1	Potato latent virus	Betaflexiviridae	NC_011525.1	YP_002302561.1	coat protein			(6656, 7525)	7890	290	(1326, 1350), (1727, 1747), (4172, 4181), (4278, 4283), (4294, 4295), (4371, 4372), (4397, 4404), (4789, 4789)	(649, 650), (1312, 1361), (1497, 1509), (1721, 1774), (1925, 1943), (1954, 1956), (1969, 1978), (2157, 2159), (2384, 2389), (4069, 4070), (4164, 4206), (4271, 4418), (4786, 4802)
GCF_000883275.1	Grapevine Algerian latent virus	Tombusviridae	NC_011535.1	YP_002308431.1	capsid protein			(2638, 3765)	4731	376	(3212, 3246), (3268, 3272), (3289, 3289)	(2724, 2765), (3185, 3306), (3331, 3333), (3346, 3347), (3740, 3741), (3758, 3778)
GCF_000883295.1	Plantago mottle virus	Tymoviridae	NC_011539.1	YP_002308446.1	coat protein			(5475, 6047)	6154	191	(746, 765), (778, 780), (860, 896)	(419, 445), (637, 638), (711, 802), (836, 901), (1031, 1046), (1667, 1669), (1806, 1829), (2031, 2040), (2487, 2494), (2510, 2517), (2689, 2711), (3555, 3582), (5784, 5785)
GCF_000883315.1	Poinsettia latent virus	Solemoviridae	NC_011543.1	YP_002308463.1	coat protein			(3566, 4480)	4652	305	(1758, 1782), (1842, 1844), (1890, 1900), (2011, 2011)	(1657, 1685), (1753, 1866), (1882, 1916), (2001, 2025), (2153, 2154)
GCF_000883335.1	Thrush coronavirus HKU12-600	Coronaviridae	NC_011549.1	YP_002308501.1	nucleocapsid phosphoprotein			(24192, 25220)	26396	343	(21716, 21717), (24264, 24282), (24365, 24382), (24408, 24414), (24433, 24436), (24453, 24482), (24500, 24516), (24545, 24572), (24641, 24642), (24667, 24797), (24814, 24814), (24857, 24868), (25174, 25198)	(2837, 2862), (3069, 3112), (3332, 3332), (3490, 3502), (11273, 11292), (17862, 17909), (18039, 18052), (18250, 18265), (20789, 20803), (21043, 21059), (21182, 21273), (21598, 21602), (21683, 21752), (21821, 21842), (21854, 21872), (22063, 22074), (22087, 22088), (22352, 22361), (22459, 22463), (22510, 22511), (23658, 23658), (23670, 23691), (24053, 24056), (24184, 24207), (24231, 24323), (24335,…
GCF_000883375.1	Peach mosaic virus	Betaflexiviridae	NC_011552.1	YP_002308567.1	putative coat protein			(6724, 7302)	7988	193	(333, 334), (356, 358), (570, 602), (1749, 1789), (5504, 5505)	(321, 364), (462, 472), (485, 491), (540, 552), (563, 628), (1195, 1235), (1744, 1800), (1868, 1904), (1917, 1924), (2042, 2044), (2113, 2116), (2558, 2565), (2669, 2673), (2695, 2700), (3915, 3915), (3934, 3934), (4860, 4865), (4882, 4908), (5497, 5544)
GCF_000883475.1	Grapevine leafroll-associated virus 10	Closteroviridae	NC_011702.1	YP_002364307.1	putative coat protein			(12090, 12908)	13696	273	(655, 746), (758, 784), (811, 814), (2032, 2035), (3382, 3386), (12214, 12221)	(517, 555), (622, 862), (883, 897), (1166, 1176), (1591, 1594), (2001, 2054), (2567, 2572), (3100, 3106), (3311, 3406), (4020, 4024), (4913, 4930), (5040, 5050), (5475, 5479), (6495, 6495), (7144, 7155), (7174, 7193), (7905, 7907), (8063, 8063), (8401, 8417), (9945, 9948), (9963, 9968), (10435, 10445), (11197, 11198), (12190, 12227), (12484, 12530), (12866, 12879), (12890, 12905)
GCF_000883515.1	Cactus mild mottle virus	Virgaviridae	NC_011803.1	YP_002455907.1	18 kDa	(4, 148)	TMV_coat	(5744, 6178)	6449	145	(4018, 4045), (4100, 4126), (4292, 4308)	(3129, 3153), (3321, 3323), (3910, 3939), (4000, 4061), (4073, 4078), (4092, 4144), (4265, 4324), (5493, 5501), (5514, 5519), (5635, 5649), (5721, 5731), (5832, 5859)
GCF_000883555.1	Pepper veinal mottle virus	Potyviridae	NC_011918.1	YP_002519375.1	polyprotein	(2839, 3071)	Poty_coat	(8709, 9407)	9792	233	(421, 447), (467, 472), (513, 526), (8628, 8632), (9034, 9077)	(414, 540), (564, 564), (602, 603), (1457, 1460), (1579, 1581), (1613, 1628), (1824, 1825), (3391, 3403), (4282, 4304), (4320, 4334), (5258, 5269), (5299, 5301), (5313, 5362), (6067, 6085), (6561, 6563), (6993, 6994), (7005, 7039), (7167, 7172), (8610, 8677), (9026, 9089)
GCF_000883575.1	Helleborus net necrosis virus	Betaflexiviridae	NC_012038.1	YP_002574618.1	capsid protein			(7226, 8152)	8542	309	(4701, 4702), (4740, 4744), (4791, 4845), (5759, 5770), (7441, 7463)	(1184, 1189), (3436, 3438), (4515, 4523), (4618, 4664), (4691, 4713), (4725, 4856), (4880, 4913), (4927, 4940), (5747, 5775), (5847, 5853), (7211, 7215), (7399, 7490), (7669, 7670), (7681, 7706)
GCF_000883675.1	Duck astrovirus GII.A	Astroviridae	NC_012437.1	YP_002728003.1	capsid protein			(5310, 7502)	7722	731	(3941, 3941), (4523, 4526), (4556, 4561), (4600, 4602), (6397, 6436)	(3246, 3257), (3269, 3274), (3288, 3289), (3503, 3509), (3631, 3633), (3656, 3657), (3757, 3822), (3890, 3954), (4518, 4533), (4548, 4574), (4595, 4609), (4813, 4826), (6384, 6438)
GCF_000883735.1	Bagaza virus	Flaviviridae	NC_012534.1	YP_002790883.1	polyprotein	(7, 122)	Flavi_capsid	(113, 460)	10941	116	(924, 944), (8405, 8410), (8535, 8599), (9344, 9347), (10428, 10441)	(907, 976), (1181, 1216), (1437, 1437), (1910, 1913), (2698, 2698), (2872, 2906), (2917, 2924), (3345, 3360), (5182, 5187), (5342, 5347), (5361, 5361), (6116, 6152), (6820, 6856), (7654, 7656), (8385, 8443), (8527, 8619), (8711, 8735), (9319, 9361), (9758, 9778), (10262, 10285), (10414, 10453)
GCF_000883855.1	St-Valerien swine virus	Caliciviridae	NC_012699.1	YP_002905325.1	polyprotein	(1487, 1715)	Calici_coat	(4469, 5155)	6434	229	(1712, 1769)	(747, 756), (831, 855), (1202, 1209), (1239, 1254), (1685, 1881), (3009, 3009), (4268, 4300), (4791, 4792), (4814, 4842)
GCF_000883855.1	St-Valerien swine virus	Caliciviridae	NC_012699.1	YP_002905325.1	polyprotein	(1766, 1977)	Calici_coat_C	(5306, 5941)	6434	212	(1801, 1831), (1846, 1848), (1860, 1866), (1888, 1897), (1985, 1999)	(1182, 1212), (1665, 1689), (1754, 1915), (1943, 1954), (1977, 2032), (2106, 2112), (3137, 3149), (6068, 6085)
GCF_000883855.1	St-Valerien swine virus	Caliciviridae	NC_012699.1	YP_002905326.1	VP2	(49, 120)	RNA_capsid	(6085, 6300)	6434	72	(1907, 1918), (2014, 2032), (2058, 2068), (2100, 2103), (3236, 3251), (4516, 4525)	(1412, 1418), (1879, 1968), (1985, 2122), (3050, 3072), (3230, 3257), (3355, 3357), (4510, 4545), (6175, 6176)
GCF_000883915.1	Wesselsbron virus	Flaviviridae	NC_012735.1	YP_002922020.1	polyprotein	(8, 100)	Flavi_capsid	(140, 418)	10814	93	(2533, 2547), (2817, 2862), (6108, 6120), (7592, 7592), (8279, 8285), (8296, 8299), (8994, 9006), (9276, 9280), (9293, 9301)	(195, 211), (302, 302), (767, 800), (1338, 1385), (2008, 2011), (2130, 2130), (2523, 2568), (2791, 2791), (2803, 2866), (3232, 3240), (4918, 4922), (4935, 4948), (4964, 4974), (5785, 5792), (6086, 6127), (7578, 7597), (7977, 7980), (7999, 8012), (8023, 8038), (8055, 8080), (8167, 8175), (8272, 8323), (8541, 8542), (8975, 9015), (9100, 9102), (9223, 9227), (9267, 9327), (10164, 10171), (10190, 101…
GCF_000883975.1	Triticum mosaic virus	Potyviridae	NC_012799.1	YP_002956096.1	coat protein			(9196, 10074)	10282	293	(1361, 1392), (1482, 1505), (2310, 2317), (2416, 2417), (9480, 9490), (9510, 9511), (9534, 9543), (9608, 9631)	(1352, 1399), (1475, 1539), (1600, 1605), (1679, 1707), (2294, 2328), (2401, 2435), (2486, 2506), (2551, 2576), (2659, 2662), (4543, 4550), (6831, 6855), (6941, 6950), (6965, 6968), (9183, 9187), (9204, 9208), (9449, 9580), (9604, 9664)
GCF_000884355.1	Melandrium yellow fleck virus	Bromoviridae	NC_013268.1	YP_003208110.1	coat protein			(1562, 2137)	2424	192	(428, 438), (936, 942)	(424, 465), (923, 968), (1498, 1503)
GCF_000884355.1	Melandrium yellow fleck virus	Bromoviridae	NC_013267.1	YP_003208110.1	coat protein			-	2862	192	(1166, 1187)	(796, 828), (996, 1007), (1142, 1199), (1210, 1227)
GCF_000884355.1	Melandrium yellow fleck virus	Bromoviridae	NC_013266.1	YP_003208110.1	coat protein			-	3249	192	(2525, 2548), (2561, 2562), (2578, 2585)	(2401, 2434), (2513, 2608)
GCF_000884395.1	HMO Astrovirus A	Astroviridae	NC_013443.1	YP_003275953.1	capsid			(4222, 6414)	6534	731	(2369, 2382), (3836, 3850), (3863, 3869), (3920, 3922), (3936, 3948)	(2353, 2355), (2366, 2386), (2578, 2579), (2655, 2655), (3021, 3022), (3033, 3035), (3065, 3074), (3396, 3401), (3424, 3456), (3472, 3496), (3834, 3872), (3891, 3972), (3984, 3999)
GCF_000884415.1	Barfin flounder nervous necrosis virus	Nodaviridae	NC_013459.1	YP_003288758.1	coat protein			(27, 1040)	1433	338	(810, 818)	(805, 821)
GCF_000884415.1	Barfin flounder nervous necrosis virus	Nodaviridae	NC_013458.1	YP_003288758.1	coat protein			-	3101	338	(1810, 1824), (1864, 1867), (2051, 2051)	(1284, 1285), (1785, 1841), (1862, 1875), (2022, 2062)
GCF_000884595.1	Enterovirus J	Picornaviridae	NC_013695.1	YP_003359169.1	1D (VP1)			(2430, 3275)	7379	282	(2795, 2867), (2880, 2883)	(666, 670), (2168, 2178), (2465, 2469), (2761, 2897), (2909, 2910), (2925, 2925), (4083, 4104), (4532, 4533), (4611, 4674), (4758, 4770), (4920, 4922), (4982, 4985), (5170, 5171), (5184, 5216), (6042, 6089), (6558, 6571)
GCF_000884595.1	Enterovirus J	Picornaviridae	NC_013695.1	YP_003359167.1	1B (VP2)			(945, 1703)	7379	253	(2899, 2948), (4994, 5003), (6459, 6463)	(2811, 2960), (4175, 4214), (4359, 4359), (4691, 4719), (4988, 5036), (5254, 5280), (5291, 5306), (6452, 6468), (6487, 6503)
GCF_000884595.1	Enterovirus J	Picornaviridae	NC_013695.1	YP_003359168.1	1C (VP3)			(1704, 2429)	7379	242	(2872, 2913), (4650, 4668), (4816, 4822)	(822, 827), (1844, 1847), (2757, 2761), (2860, 2919), (3026, 3054), (3072, 3074), (3215, 3235), (4338, 4355), (4459, 4460), (4500, 4501), (4640, 4687), (4700, 4702), (4784, 4840), (4957, 5033)
GCF_000884595.1	Enterovirus J	Picornaviridae	NC_013695.1	YP_003359166.1	1A (VP4)			(738, 944)	7379	69	(834, 854), (2499, 2548), (2624, 2637), (3200, 3204)	(717, 754), (819, 873), (1433, 1490), (2408, 2411), (2490, 2553), (2600, 2600), (2612, 2647), (2982, 2997), (3180, 3239), (4280, 4280), (4989, 4993), (5024, 5042), (5258, 5262), (5703, 5705), (6725, 6727), (7039, 7041)
GCF_000884715.1	Kedougou virus	Flaviviridae	NC_012533.1	YP_002790882.1	polyprotein	(4, 115)	Flavi_capsid	(116, 451)	10723	112	(1191, 1203), (1347, 1347), (5562, 5614), (5746, 5748), (6087, 6090), (8350, 8370), (8527, 8550), (8844, 8846)	(1166, 1214), (1304, 1358), (1457, 1479), (3220, 3226), (5558, 5619), (5726, 5777), (5878, 5914), (6064, 6065), (6081, 6105), (7048, 7052), (7070, 7072), (7614, 7635), (7743, 7797), (8348, 8393), (8509, 8560), (8838, 8875), (9511, 9516), (9676, 9676), (9694, 9698), (10136, 10158), (10331, 10344)
GCF_000884835.1	Cassava brown streak virus	Potyviridae	NC_012698.2	YP_007027011.1	polyprotein	(2677, 2909)	Poty_coat	(8154, 8852)	8995	233	(399, 409), (444, 445), (1461, 1462), (1474, 1475), (1489, 1493), (7488, 7488), (7912, 7914), (7936, 7950), (8125, 8170), (8480, 8483)	(390, 417), (436, 451), (728, 744), (1454, 1498), (1789, 1793), (2024, 2045), (2153, 2167), (2355, 2370), (3016, 3022), (4620, 4628), (4742, 4747), (5378, 5381), (6062, 6091), (6982, 6996), (7464, 7507), (7907, 7995), (8020, 8021), (8097, 8104), (8120, 8175), (8473, 8506)
GCF_000884995.1	Wheat yellow dwarf virus-GPV	Solemoviridae	NC_012931.1	YP_003029841.1	coat protein			(3649, 4251)	5673	201	(1821, 1889)	(1580, 1600), (1791, 1803), (1814, 1911), (1926, 1959), (1980, 1980), (4141, 4177), (4232, 4248), (4357, 4368), (4399, 4401), (4415, 4444)
GCF_000885175.1	Tomato chocolate spot virus	Secoviridae	NC_013076.1	YP_003097231.1	polyprotein	(475, 728)	Coat protein A	(2108, 2869)	5109	254	(890, 896), (928, 928), (2460, 2485), (2498, 2505)	(531, 534), (629, 633), (839, 951), (1508, 1509), (1527, 1535), (1870, 1880), (1914, 1920), (2458, 2519), (3887, 3887)
GCF_000885175.1	Tomato chocolate spot virus	Secoviridae	NC_013076.1	YP_003097231.1	polyprotein	(729, 972)	Coat protein B	(2870, 3601)	5109	244	(407, 418), (445, 455), (805, 806), (1436, 1442), (2062, 2063), (2188, 2194), (2355, 2366)	(398, 457), (539, 540), (766, 782), (802, 819), (1397, 1444), (2048, 2073), (2187, 2197), (2349, 2370), (2381, 2399), (2550, 2562), (2738, 2746)
GCF_000885175.1	Tomato chocolate spot virus	Secoviridae	NC_013076.1	YP_003097231.1	polyprotein	(973, 1197)	Coat protein C	(3602, 4276)	5109	225	(438, 464), (783, 810), (829, 833)	(430, 484), (730, 852), (1979, 2011), (2354, 2357), (2618, 2624), (2842, 2842)
GCF_000885175.1	Tomato chocolate spot virus	Secoviridae	NC_013075.1	YP_003097231.1	polyprotein	(475, 728)	Coat protein A	-	7492	254	(634, 635), (1958, 1971), (2120, 2125), (2369, 2409), (6150, 6152), (6171, 6177)	(623, 650), (1166, 1171), (1468, 1494), (1510, 1512), (1954, 1990), (2105, 2140), (2222, 2239), (2362, 2416), (2481, 2487), (2989, 3013), (3258, 3297), (3357, 3379), (3391, 3417), (3911, 3916), (6138, 6190)
GCF_000885175.1	Tomato chocolate spot virus	Secoviridae	NC_013075.1	YP_003097231.1	polyprotein	(729, 972)	Coat protein B	-	7492	244	(653, 685), (698, 701), (2013, 2039), (3491, 3495), (3651, 3651)	(642, 713), (1016, 1054), (1502, 1530), (1865, 1884), (1990, 2044), (2414, 2414), (2508, 2530), (2662, 2663), (3012, 3016), (3467, 3519), (3643, 3667), (3687, 3688), (5120, 5138), (6102, 6113), (6395, 6403), (6456, 6470)
GCF_000885175.1	Tomato chocolate spot virus	Secoviridae	NC_013075.1	YP_003097231.1	polyprotein	(973, 1197)	Coat protein C	-	7492	225	(808, 825), (1313, 1330), (1670, 1679), (2220, 2220), (2835, 2857), (3342, 3344)	(616, 650), (804, 831), (1064, 1083), (1303, 1346), (1666, 1690), (1950, 1953), (2208, 2232), (2481, 2484), (2713, 2732), (2830, 2867), (2893, 2894), (2909, 2942), (3325, 3365), (3425, 3425), (3464, 3465), (5989, 6012), (6098, 6105), (6492, 6497)
GCF_000885215.1	Cassava virus C	Botourmiaviridae	NC_013113.1	YP_003104772.1	coat protein			(153, 794)	958	214	(443, 444)	(429, 447)
GCF_000885215.1	Cassava virus C	Botourmiaviridae	NC_013112.1	YP_003104772.1	coat protein			-	1137	214	(430, 433)	(411, 437)
GCF_000885215.1	Cassava virus C	Botourmiaviridae	NC_013111.1	YP_003104772.1	coat protein			-	2740	214	(2273, 2275), (2286, 2304)	(483, 492), (1513, 1513), (1543, 1545), (1793, 1794), (1807, 1824), (2257, 2324)
GCF_000885435.1	Fort Morgan virus	Togaviridae	NC_013528.1	YP_003324595.1	capsid protein			(7470, 8252)	11381	261	(7835, 7891), (8026, 8027), (8049, 8107)	(1681, 1708), (1783, 1783), (1797, 1837), (2514, 2560), (3004, 3021), (3222, 3224), (4139, 4139), (4644, 4648), (4676, 4697), (5407, 5408), (5947, 6016), (6693, 6715), (7387, 7392), (7821, 7923), (7951, 8126), (9556, 9568)
GCF_000885595.1	Cosavirus A	Picornaviridae	NC_012800.1	YP_002956100.1	VP1			(2863, 3741)	7632	293	(1701, 1710), (5228, 5231), (5379, 5381), (5461, 5476), (5596, 5607), (5627, 5650)	(1688, 1727), (1935, 1951), (2162, 2163), (5121, 5185), (5199, 5267), (5343, 5345), (5371, 5391), (5421, 5485), (5585, 5661)
GCF_000885595.1	Cosavirus A	Picornaviridae	NC_012800.1	YP_002956098.1	VP2			(1369, 2163)	7632	265	(1780, 1787), (1826, 1829), (1866, 1900), (5240, 5251), (5262, 5264), (5345, 5348), (5465, 5471)	(1769, 1797), (1818, 1920), (5172, 5294), (5316, 5316), (5332, 5387), (5458, 5506)
GCF_000885595.1	Cosavirus A	Picornaviridae	NC_012800.1	YP_002956099.1	VP3			(2164, 2862)	7632	233	(5190, 5232), (5249, 5250), (5304, 5306), (5676, 5696)	(1887, 1945), (2124, 2173), (5159, 5273), (5286, 5347), (5399, 5400), (5558, 5582), (5652, 5719)
GCF_000885595.1	Cosavirus A	Picornaviridae	NC_012800.1	YP_002956097.1	VP4			(1165, 1368)	7632	68	(784, 816), (1836, 1845), (6126, 6155)	(766, 824), (1542, 1546), (1587, 1593), (1618, 1619), (1814, 1868), (1940, 1950), (2111, 2122), (2438, 2441), (2681, 2692), (2960, 2994), (3442, 3477), (3843, 3860), (4183, 4184), (5026, 5042), (5386, 5423), (5440, 5443), (5486, 5493), (5513, 5516), (5589, 5591), (5714, 5714), (5834, 5842), (6115, 6166), (6461, 6462), (6884, 6887)
GCF_000885635.1	Lettuce chlorosis virus	Closteroviridae	NC_012910.1	YP_003002363.1	coat protein minor			(6002, 7423)	8556	474	(4560, 4560), (4811, 4828), (5287, 5329), (7607, 7614), (7640, 7643)	(3351, 3351), (3555, 3578), (3604, 3613), (4554, 4570), (4795, 4873), (5191, 5193), (5284, 5355), (5465, 5465), (5594, 5598), (5620, 5647), (5670, 5671), (6682, 6698), (6717, 6742), (6957, 6967), (6991, 6991), (7397, 7401), (7579, 7584), (7596, 7656), (7669, 7671), (7780, 7781)
GCF_000885635.1	Lettuce chlorosis virus	Closteroviridae	NC_012909.1	YP_003002363.1	coat protein minor			-	8591	474	(1030, 1048), (4390, 4400), (5745, 5745), (6924, 6981), (7282, 7291)	(1018, 1064), (2581, 2587), (2617, 2632), (3047, 3060), (3364, 3370), (3402, 3411), (4361, 4417), (5740, 5773), (6899, 6987), (7069, 7074), (7090, 7093), (7188, 7194), (7207, 7209), (7259, 7311), (7811, 7813)
GCF_000885635.1	Lettuce chlorosis virus	Closteroviridae	NC_012910.1	YP_003002362.1	coat protein			(5250, 5999)	8556	250	(784, 785), (4993, 4996), (5634, 5655), (6605, 6611), (6633, 6644), (6682, 6692), (7781, 7797), (7959, 7969)	(775, 794), (896, 901), (3099, 3104), (3129, 3138), (3521, 3547), (4231, 4252), (4336, 4338), (4364, 4375), (4983, 5003), (5202, 5215), (5406, 5421), (5616, 5617), (5628, 5690), (6198, 6230), (6598, 6654), (6680, 6701), (6769, 6788), (6810, 6814), (7603, 7625), (7763, 7804), (7941, 7976), (8147, 8149)
GCF_000885635.1	Lettuce chlorosis virus	Closteroviridae	NC_012909.1	YP_003002362.1	coat protein			-	8591	250	(1699, 1724), (2156, 2158), (2176, 2179), (3564, 3575), (4758, 4782), (8152, 8172)	(1668, 1671), (1690, 1745), (2139, 2187), (2341, 2342), (2973, 2984), (2998, 3000), (3366, 3366), (3381, 3388), (3524, 3578), (4721, 4729), (4740, 4801), (5628, 5638), (6083, 6083), (6100, 6115), (6642, 6642), (6658, 6717), (7284, 7296), (7646, 7655), (7947, 7953), (7965, 7978), (8145, 8185)
GCF_000885715.1	Aedes flavivirus	Flaviviridae	NC_012932.1	YP_003084122.1	anchored capsid protein C			(97, 486)	11064	130	(273, 322), (784, 796), (6903, 6906), (6918, 6932), (7898, 7898), (7935, 7939), (8336, 8355)	(260, 343), (359, 382), (395, 421), (769, 809), (1076, 1095), (3165, 3188), (4246, 4251), (4348, 4365), (5448, 5450), (6831, 6838), (6899, 6942), (7889, 7949), (8325, 8363), (8438, 8448), (8567, 8590), (9237, 9260), (9336, 9338), (9380, 9406), (9981, 9989), (10073, 10093), (10173, 10176), (10583, 10595), (10821, 10838)
GCF_000885715.1	Aedes flavivirus	Flaviviridae	NC_012932.1	YP_009259321.1	capsid protein C			(97, 429)	11064	111	(236, 302), (1043, 1057), (3139, 3150), (7910, 7910), (9222, 9229), (10560, 10562)	(230, 342), (371, 390), (742, 760), (1036, 1069), (3114, 3163), (4108, 4108), (4327, 4330), (5114, 5116), (5420, 5439), (6802, 6810), (7836, 7841), (7864, 7923), (7991, 8002), (8201, 8229), (8300, 8325), (8519, 8556), (9202, 9252), (10053, 10057), (10228, 10229), (10334, 10339), (10544, 10570), (10758, 10761), (10794, 10851)
GCF_000885815.1	Mamastrovirus 9	Astroviridae	NC_013060.1	YP_003090288.1	capsid protein precursor	(33, 392)	Astro_capsid_N	(4308, 5387)	6586	360	(2180, 2181), (2811, 2822), (2843, 2890), (3265, 3265), (5505, 5508)	(2159, 2212), (2800, 2901), (3256, 3280), (3982, 4021), (5501, 5561)
GCF_000885955.1	Tomato infectious chlorosis virus	Closteroviridae	NC_013259.1	YP_003204961.1	minor coat protein			(5087, 7045)	7913	653	(5512, 5521), (6051, 6061), (6072, 6096), (6558, 6560), (6788, 6797)	(1256, 1266), (2735, 2736), (5508, 5549), (6041, 6097), (6377, 6384), (6429, 6438), (6479, 6482), (6531, 6536), (6550, 6579), (6670, 6672), (6688, 6724), (6740, 6745), (6765, 6850), (6875, 6880)
GCF_000885955.1	Tomato infectious chlorosis virus	Closteroviridae	NC_013258.1	YP_003204961.1	minor coat protein			-	8271	653	(2490, 2497), (3885, 3885), (3927, 3933), (5742, 5743), (6389, 6392), (7186, 7225)	(2476, 2532), (3268, 3269), (3508, 3526), (3849, 3859), (3882, 3888), (3906, 3952), (4842, 4853), (5734, 5748), (5763, 5781), (6375, 6410), (6740, 6787), (6816, 6836), (6854, 6854), (7165, 7235), (7251, 7251)
GCF_000885955.1	Tomato infectious chlorosis virus	Closteroviridae	NC_013259.1	YP_003204960.1	coat protein			(4288, 5076)	7913	263	(6315, 6322), (6340, 6345), (6364, 6423), (6651, 6654)	(3284, 3301), (3314, 3314), (6110, 6111), (6129, 6131), (6269, 6285), (6298, 6463), (6481, 6493), (6510, 6514), (6536, 6601), (6615, 6676), (6927, 6955), (7221, 7233), (7260, 7264), (7280, 7283)
GCF_000885955.1	Tomato infectious chlorosis virus	Closteroviridae	NC_013258.1	YP_003204960.1	coat protein			-	8271	263	(2562, 2564), (3957, 4002), (4220, 4223), (4248, 4250), (4301, 4301), (4326, 4335), (5674, 5688), (5956, 5962)	(877, 883), (1037, 1040), (1640, 1642), (2253, 2269), (2550, 2574), (3037, 3042), (3726, 3729), (3944, 4016), (4190, 4280), (4297, 4357), (4378, 4378), (4403, 4411), (4431, 4433), (4590, 4595), (5176, 5177), (5198, 5201), (5653, 5703), (5787, 5809), (5953, 5977), (6106, 6106), (6239, 6265), (6295, 6297), (6324, 6324), (6336, 6353), (6658, 6674)
GCF_000886035.1	Tiger puffer nervous necrosis virus	Nodaviridae	NC_013461.1	YP_003288761.1	coat protein			(28, 1047)	1422	340	(555, 557)	(543, 559)
GCF_000886035.1	Tiger puffer nervous necrosis virus	Nodaviridae	NC_013460.1	YP_003288761.1	coat protein			-	3112	340	(1491, 1522)	(792, 801), (1301, 1302), (1472, 1552), (1568, 1576), (1831, 1834), (2072, 2073)
GCF_000886075.1	Butterbur mosaic virus	Betaflexiviridae	NC_013527.1	YP_003324585.1	coat protein			(7328, 8281)	8662	318	(584, 589), (888, 889), (969, 969), (1010, 1016), (3827, 3838), (4767, 4767), (5363, 5364), (5478, 5490), (7781, 7782), (7803, 7836)	(579, 591), (617, 638), (658, 668), (857, 930), (963, 987), (1002, 1025), (3824, 3850), (3865, 3866), (4757, 4788), (5075, 5077), (5173, 5211), (5353, 5369), (5388, 5397), (5464, 5498), (5892, 5906), (7341, 7344), (7363, 7363), (7775, 7843), (7995, 7996), (8032, 8032)
GCF_000886335.1	Sunflower chlorotic mottle virus	Potyviridae	NC_014038.1	YP_003582554.1	coat protein			(8902, 9708)	9965	269	(652, 656), (754, 758), (862, 867), (907, 909), (8956, 8962), (9260, 9323)	(621, 622), (639, 687), (750, 773), (787, 811), (836, 917), (933, 968), (983, 983), (1079, 1079), (1158, 1164), (1240, 1263), (1840, 1851), (2213, 2216), (3436, 3479), (4128, 4130), (6190, 6198), (6921, 6922), (8889, 8973), (9157, 9171), (9248, 9334)
GCF_000886455.1	Cosavirus E	Picornaviridae	NC_012798.1	YP_002956080.1	VP1			(1849, 2682)	6580	278	(783, 787), (802, 803), (912, 952), (4019, 4030), (4220, 4220)	(676, 713), (750, 816), (901, 960), (1614, 1620), (1663, 1665), (4003, 4057), (4171, 4250)
GCF_000886455.1	Cosavirus E	Picornaviridae	NC_012798.1	YP_002956078.1	VP2			(343, 1152)	6580	270	(716, 777)	(592, 684), (696, 784), (802, 827), (849, 864), (898, 912), (1515, 1516), (3798, 3800), (3842, 3846), (3995, 4027), (4051, 4052), (4141, 4147)
GCF_000886455.1	Cosavirus E	Picornaviridae	NC_012798.1	YP_002956079.1	VP3			(1153, 1848)	6580	232	(792, 794), (805, 874)	(748, 935), (1147, 1179), (1737, 1761), (1837, 1846), (3878, 3931)
GCF_000886455.1	Cosavirus E	Picornaviridae	NC_012798.1	YP_002956077.1	VP4			(139, 342)	6580	68	(475, 483), (496, 499), (817, 853), (1733, 1736), (5085, 5104)	(452, 502), (589, 597), (794, 856), (1085, 1092), (1656, 1686), (1708, 1747), (1969, 1991), (2383, 2383), (2394, 2408), (2422, 2429), (2660, 2662), (4165, 4173), (4186, 4199), (4340, 4346), (5076, 5136)
GCF_000886475.1	Cosavirus D	Picornaviridae	NC_012802.1	YP_002956122.1	VP1			(2455, 3336)	7215	294	(1693, 1699), (1939, 1941), (2318, 2320), (2557, 2557), (2853, 2900)	(1643, 1655), (1667, 1707), (1921, 1962), (1973, 1981), (2273, 2289), (2309, 2326), (2527, 2537), (2550, 2564), (2600, 2615), (2631, 2635), (2824, 2825), (2847, 2902), (5855, 5934)
GCF_000886475.1	Cosavirus D	Picornaviridae	NC_012802.1	YP_002956120.1	VP2			(952, 1761)	7215	270	(1528, 1536), (1810, 1815), (2372, 2401), (2412, 2429), (5066, 5067)	(1192, 1192), (1205, 1205), (1525, 1545), (1564, 1564), (1579, 1589), (1617, 1624), (1775, 1784), (1795, 1827), (1861, 1867), (2112, 2122), (2195, 2195), (2368, 2432), (2449, 2457), (2957, 2963), (2983, 2986), (3034, 3038), (3053, 3056), (4299, 4300), (5036, 5089), (5870, 5873), (5884, 5946), (6318, 6321), (6500, 6506)
GCF_000886475.1	Cosavirus D	Picornaviridae	NC_012802.1	YP_002956121.1	VP3			(1762, 2454)	7215	231	(1741, 1747), (1833, 1842), (2432, 2484)	(1263, 1263), (1282, 1284), (1639, 1639), (1671, 1672), (1719, 1753), (1817, 1881), (2078, 2092), (2135, 2135), (2212, 2227), (2404, 2491), (2776, 2793), (2819, 2825), (3248, 3251), (5958, 5974), (5992, 6032), (6325, 6339)
GCF_000886475.1	Cosavirus D	Picornaviridae	NC_012802.1	YP_002956119.1	VP4			(748, 951)	7215	68	(1525, 1534), (1548, 1550), (2173, 2178), (2630, 2639), (2666, 2666), (2706, 2709), (3276, 3285), (5012, 5022), (5725, 5741)	(368, 391), (1451, 1451), (1522, 1553), (1760, 1762), (1781, 1790), (1873, 1882), (2155, 2181), (2364, 2381), (2625, 2648), (2660, 2672), (2685, 2719), (2740, 2741), (3258, 3288), (5004, 5040), (5708, 5754), (6088, 6157), (6573, 6576), (6590, 6594)
GCF_000886495.1	Hydrangea chlorotic mottle virus	Betaflexiviridae	NC_012869.1	YP_002985640.1	coat protein			(7140, 8000)	8433	287	(2382, 2395), (2598, 2599), (4506, 4512), (4769, 4802), (5646, 5653), (7233, 7249)	(2372, 2399), (2577, 2602), (3329, 3335), (4392, 4392), (4489, 4526), (4634, 4646), (4748, 4812), (4856, 4888), (5397, 5416), (5589, 5676), (6145, 6154), (6186, 6187), (7074, 7109), (7187, 7254), (7276, 7276)
GCF_000886515.1	Murine coronavirus	Coronaviridae	NC_012936.1	YP_003029852.1	nucleocapsid protein			(29603, 30964)	31250	454	(20281, 20296), (20308, 20316), (21890, 21909), (22049, 22095), (22161, 22164), (25401, 25404), (25426, 25430), (27189, 27198), (27737, 27737), (29705, 29713), (29836, 29861), (29872, 29872), (30033, 30055), (30226, 30284), (30402, 30498), (30514, 30519), (30537, 30538)	(12274, 12301), (12789, 12793), (13021, 13021), (15323, 15363), (16141, 16168), (16457, 16466), (17140, 17144), (17156, 17157), (17322, 17327), (18569, 18590), (19970, 19972), (20270, 20330), (20593, 20604), (21056, 21082), (21478, 21482), (21586, 21601), (21802, 21829), (21876, 21919), (22043, 22109), (22135, 22184), (22357, 22361), (22448, 22481), (22799, 22829), (22926, 22928), (24381, 24410),…
GCF_000886535.1	Salivirus A	Picornaviridae	NC_012957.1	YP_003038635.1	VP0			(1052, 2152)	7982	367	(1494, 1550), (3723, 3724), (3969, 3980)	(1078, 1082), (1451, 1556), (1572, 1588), (2431, 2439), (2587, 2592), (2713, 2715), (2743, 2752), (2776, 2787), (2809, 2824), (2983, 3000), (3100, 3120), (3234, 3257), (3268, 3285), (3306, 3331), (3679, 3737), (3931, 3936), (3959, 3989), (6994, 7000)
GCF_000886535.1	Salivirus A	Picornaviridae	NC_012957.1	YP_003038637.1	VP1			(2825, 3652)	7982	276	(3206, 3269), (3288, 3298), (3914, 3916)	(1689, 1740), (1969, 1970), (1983, 1984), (2846, 2894), (3180, 3343), (3569, 3599), (3898, 3959)
GCF_000886535.1	Salivirus A	Picornaviridae	NC_012957.1	YP_003038636.1	VP3			(2153, 2824)	7982	224	(2774, 2780), (2990, 3024), (3112, 3145), (3315, 3318)	(1718, 1738), (1749, 1782), (2612, 2616), (2767, 2819), (2977, 3038), (3100, 3153), (3309, 3344), (3507, 3525), (3848, 3866), (3960, 3977), (4761, 4773), (7304, 7312), (7561, 7586)
GCF_000887395.1	Slow bee paralysis virus	Iflaviridae	NC_014137.1	YP_003622540.1	polyprotein	(913, 1129)	CRPV_capsid	(3053, 3703)	9505	217	(450, 453), (860, 876), (1699, 1720), (6870, 6870), (6911, 6911), (8550, 8570), (8931, 8944), (9027, 9045)	(366, 411), (424, 486), (529, 531), (554, 555), (595, 629), (834, 894), (1694, 1737), (4918, 4924), (6245, 6245), (6758, 6760), (6771, 6773), (6868, 6917), (8539, 8580), (8653, 8670), (8911, 8960), (9010, 9054), (9079, 9083)
GCF_000887435.1	Panax virus Y	Potyviridae	NC_014252.1	YP_003725718.1	polyprotein	(2855, 3087)	Poty_coat	(8682, 9380)	9750	233	(395, 396), (415, 418), (4743, 4744), (8470, 8472), (8567, 8618), (9018, 9045)	(381, 432), (554, 558), (798, 799), (1374, 1382), (1552, 1575), (3532, 3558), (4728, 4774), (5870, 5875), (6964, 6965), (7130, 7145), (7723, 7732), (8369, 8377), (8451, 8490), (8558, 8653), (8686, 8689), (8791, 8804), (8945, 8975), (8990, 9053)
GCF_000887535.1	Oscivirus A	Picornaviridae	NC_014412.1	YP_003853300.1	VP0			(796, 1785)	7641	330	(1262, 1265), (1284, 1297), (1319, 1320), (3997, 3999), (4014, 4016), (4302, 4312), (5565, 5573), (6962, 6965), (7097, 7115)	(1260, 1321), (1603, 1605), (2310, 2311), (2436, 2441), (2455, 2489), (3983, 4022), (4295, 4319), (4338, 4340), (4358, 4365), (4387, 4387), (5133, 5152), (5274, 5307), (5349, 5355), (5371, 5379), (5544, 5576), (5694, 5695), (6557, 6559), (6953, 6995), (7088, 7115)
GCF_000887535.1	Oscivirus A	Picornaviridae	NC_014412.1	YP_003853302.1	VP1			(2458, 3195)	7641	246	(1486, 1487), (1670, 1672), (2657, 2688), (2797, 2803), (5209, 5228), (6195, 6197), (6216, 6219)	(1118, 1119), (1402, 1422), (1467, 1518), (1587, 1605), (1661, 1687), (2505, 2507), (2637, 2641), (2654, 2691), (2795, 2832), (5196, 5234), (5303, 5324), (5468, 5477), (5488, 5537), (6182, 6227)
GCF_000887535.1	Oscivirus A	Picornaviridae	NC_014412.1	YP_003853301.1	VP3			(1786, 2457)	7641	224	(1064, 1073), (2561, 2606), (2650, 2661), (5417, 5419), (5455, 5461), (5497, 5497)	(1051, 1091), (1289, 1315), (1637, 1644), (2550, 2666), (4090, 4125), (4259, 4259), (4278, 4281), (5273, 5286), (5399, 5426), (5439, 5503), (6870, 6870), (6887, 6914)
GCF_000887595.1	Bat coronavirus BM48-31/BGR/2008	Coronaviridae	NC_014470.1	YP_003858591.1	nucleocapsid			(27665, 28915)	29276	417	(27771, 27843), (27896, 27917), (27934, 27947), (28096, 28153), (28259, 28321), (28377, 28406), (28447, 28460), (28477, 28492)	(3125, 3125), (3158, 3163), (5272, 5272), (5285, 5307), (5426, 5428), (5732, 5747), (5774, 5780), (5827, 5828), (12161, 12204), (12379, 12415), (12566, 12572), (12614, 12623), (12653, 12672), (12719, 12719), (13334, 13336), (15907, 15920), (16879, 16888), (16999, 17003), (17041, 17047), (17083, 17092), (17363, 17421), (17622, 17625), (17642, 17661), (18019, 18022), (20551, 20554), (20597, 20607),…
GCF_000887655.1	Frangipani mosaic virus	Virgaviridae	NC_014546.1	YP_003915156.1	18 kDa coat protein			(5845, 6366)	6643	174	(5586, 5633), (5757, 5768)	(293, 308), (414, 459), (1320, 1325), (1546, 1559), (1681, 1701), (1837, 1843), (2292, 2298), (3014, 3018), (3446, 3486), (3497, 3512), (3730, 3735), (3919, 3925), (5582, 5645), (5735, 5803)
GCF_000887875.1	Mud crab virus	Dicistroviridae	NC_014793.1	YP_004063986.1	structural polyprotein	(772, 947)	CRPV_capsid	(9559, 10086)	10436	176	(810, 823), (836, 859), (7301, 7347), (7682, 7709)	(753, 873), (889, 893), (1876, 1888), (4456, 4460), (7279, 7399), (7497, 7550), (7579, 7609), (7627, 7776), (9654, 9669), (9700, 9701)
GCF_000887935.1	Lupinus mosaic virus	Potyviridae	NC_014898.1	YP_004123940.1	capsid protein			(9080, 9898)	10113	273	(677, 677), (839, 855), (1199, 1203), (1218, 1222), (5533, 5546), (8959, 8962), (9144, 9145), (9466, 9516)	(666, 704), (726, 728), (828, 859), (934, 943), (1191, 1230), (1722, 1727), (3632, 3640), (3775, 3775), (5506, 5563), (6574, 6583), (6617, 6631), (6653, 6665), (8929, 8973), (9067, 9071), (9091, 9189), (9234, 9255), (9339, 9339), (9401, 9415), (9458, 9520)
GCF_000888135.1	Olive latent virus 3	Tymoviridae	NC_013920.1	YP_003475891.1	coat protein			(6195, 6998)	7148	268	(2486, 2486), (2517, 2534), (2551, 2577), (2650, 2664), (2693, 2698)	(544, 548), (564, 577), (599, 662), (1011, 1030), (2466, 2704)
GCF_000888775.1	Cowpea mild mottle virus	Betaflexiviridae	NC_014730.1	YP_004035882.1	coat protein			(6833, 7696)	8127	288	(4348, 4360), (5246, 5266), (5300, 5314), (5655, 5666), (7530, 7547)	(1857, 1861), (2226, 2255), (4339, 4366), (4569, 4573), (4585, 4597), (4708, 4747), (4992, 5007), (5022, 5030), (5113, 5113), (5124, 5127), (5218, 5339), (5350, 5352), (5388, 5390), (5403, 5406), (5628, 5677), (5787, 5803), (7374, 7375), (7406, 7407), (7497, 7497), (7522, 7552)
GCF_000888795.1	Sweet potato virus C	Potyviridae	NC_014742.1	YP_004046670.1	polyprotein	(3246, 3478)	Poty_coat	(9887, 10585)	10820	233	(1491, 1541), (2596, 2605), (2627, 2649), (6491, 6503), (10231, 10231), (10258, 10265)	(1020, 1064), (1236, 1240), (1263, 1269), (1392, 1399), (1473, 1569), (1643, 1661), (1679, 1679), (1788, 1790), (1801, 1820), (2269, 2281), (2446, 2469), (2547, 2549), (2594, 2653), (2752, 2758), (2772, 2780), (2896, 2930), (3778, 3786), (4726, 4726), (4853, 4854), (5867, 5867), (6136, 6142), (6483, 6511), (6626, 6636), (7514, 7517), (7555, 7572), (7585, 7614), (7872, 7875), (8290, 8298), (8340, …
GCF_000888855.1	Ugandan cassava brown streak virus	Potyviridae	NC_014791.1	YP_004063984.1	coat protein			(7740, 8840)	9070	367	(4490, 4496), (7824, 7827), (8236, 8237), (8249, 8320)	(927, 927), (944, 970), (1258, 1260), (1284, 1284), (1357, 1359), (1392, 1430), (1947, 1947), (1969, 1988), (3739, 3740), (4146, 4167), (4469, 4544), (4578, 4595), (4608, 4608), (5185, 5193), (7076, 7098), (7583, 7616), (7802, 7835), (7944, 7945), (7956, 7960), (8168, 8169), (8190, 8208), (8221, 8221), (8234, 8321)
GCF_000888875.1	Apricot latent virus	Betaflexiviridae	NC_014821.1	YP_004089623.1	coat protein			(7913, 9175)	9311	421	(5842, 5864), (8422, 8448), (8513, 8550)	(687, 725), (5760, 5760), (5773, 5779), (5802, 5900), (5943, 5944), (5960, 5993), (6275, 6286), (6297, 6299), (8378, 8575), (8614, 8620)
GCF_000889035.1	Chiltepin yellow mosaic virus	Tymoviridae	NC_014127.1	YP_003620402.1	coat protein			(5795, 6358)	6517	188	(443, 461), (473, 482), (588, 591), (614, 646)	(314, 327), (340, 354), (424, 536), (547, 670), (1525, 1536), (2006, 2035)
GCF_000889115.1	Bidens mottle virus	Potyviridae	NC_014325.1	YP_006423956.1	coat protein			(8543, 9346)	9741	268	(4767, 4775), (5825, 5830), (8519, 8524), (8550, 8563), (8913, 8976)	(490, 507), (2979, 2989), (3067, 3067), (3248, 3256), (3341, 3357), (3375, 3383), (3395, 3425), (4735, 4738), (4749, 4792), (5074, 5112), (5801, 5841), (6172, 6173), (6185, 6209), (8503, 8582), (8594, 8610), (8796, 8796), (8837, 8843), (8870, 8980)
GCF_000889195.1	Oscivirus A	Picornaviridae	NC_014413.1	YP_003853311.1	VP0			(839, 1840)	7678	334	(1000, 1013), (2529, 2531), (2900, 2910), (2925, 2929), (4001, 4005), (4142, 4145), (7118, 7141)	(789, 790), (992, 1021), (1359, 1370), (1384, 1385), (2525, 2563), (2821, 2836), (2848, 2850), (2882, 2943), (3793, 3794), (3983, 4009), (4109, 4163), (4177, 4186), (4385, 4433), (4507, 4511), (7106, 7146)
GCF_000889195.1	Oscivirus A	Picornaviridae	NC_014413.1	YP_003853313.1	VP1			(2513, 3256)	7678	248	(2853, 2909), (4468, 4485)	(2833, 3048), (4048, 4051), (4079, 4126), (4444, 4524)
GCF_000889195.1	Oscivirus A	Picornaviridae	NC_014413.1	YP_003853312.1	VP3			(1841, 2512)	7678	224	(2686, 2697), (3013, 3016), (4263, 4321)	(813, 830), (849, 854), (2650, 2720), (2848, 2895), (2958, 3049), (4117, 4119), (4252, 4325), (4469, 4496), (7049, 7049), (7150, 7204), (7227, 7232)
GCF_000889275.1	Velvet tobacco mottle virus	Solemoviridae	NC_014509.2	YP_003896040.1	capsid protein			(3262, 4104)	4247	281	(2112, 2133), (2157, 2173), (2198, 2199)	(2072, 2243)
GCF_000889715.1	Penaeus vannamei nodavirus	Nodaviridae	NC_014978.1	YP_004207809.1	capsid protein			-	3111	368	(1542, 1566)	(768, 773), (841, 841), (1211, 1222), (1507, 1587), (2371, 2371)
GCF_000889895.1	Freesia mosaic virus	Potyviridae	NC_014064.1	YP_003587807.1	polyprotein	(2844, 3076)	Poty_coat	(8607, 9305)	9489	233	(400, 439), (799, 814), (3649, 3652), (3687, 3696), (8244, 8265)	(395, 457), (525, 541), (698, 728), (784, 826), (900, 902), (996, 1020), (3221, 3247), (3327, 3355), (3599, 3708), (4203, 4229), (5697, 5707), (5722, 5729), (8234, 8306), (8317, 8343), (8556, 8563)
GCF_000890055.1	Passerivirus A	Picornaviridae	NC_014411.1	YP_003853289.1	VP0			(935, 1858)	8035	308	(867, 871), (1230, 1239), (4569, 4612), (4623, 4631), (4643, 4651)	(494, 505), (604, 654), (851, 877), (888, 892), (1056, 1091), (1218, 1275), (1565, 1570), (2290, 2320), (4536, 4666), (4894, 4896)
GCF_000890055.1	Passerivirus A	Picornaviridae	NC_014411.1	YP_003853291.1	VP1			(2555, 3298)	8035	248	(710, 714), (734, 745), (2908, 2911), (4702, 4759)	(675, 767), (1299, 1331), (2895, 2953), (4655, 4801), (5206, 5240)
GCF_000890055.1	Passerivirus A	Picornaviridae	NC_014411.1	YP_003853290.1	VP3			(1859, 2554)	8035	232	(380, 407), (747, 781), (965, 971), (4480, 4487)	(380, 417), (532, 563), (575, 584), (728, 799), (932, 984), (1111, 1134), (1289, 1296), (1315, 1350), (2183, 2235), (4452, 4500)
GCF_000890175.1	Cotton leafroll dwarf virus	Solemoviridae	NC_014545.1	YP_003915151.1	P3 coat protein			(3630, 4232)	5866	201	(1676, 1678), (1809, 1839), (1854, 1854), (1938, 1963)	(1480, 1489), (1658, 1687), (1793, 1868), (1921, 1985), (1998, 2021), (4887, 4912), (4929, 4932), (5015, 5024), (5061, 5066), (5107, 5120), (5138, 5144)
GCF_000890595.1	Santeuil nodavirus	Nodaviridae	NC_015070.1	YP_004221743.2	capsid protein			(86, 1252)	2653	389	(682, 682), (694, 699), (991, 1005)	(667, 699), (833, 833), (947, 960), (976, 1007)
GCF_000890595.1	Santeuil nodavirus	Nodaviridae	NC_015069.1	YP_004221743.2	capsid protein			-	3628	389	(1788, 1803), (2192, 2211)	(1773, 1819), (2073, 2103), (2179, 2226)
GCF_000890955.1	Hardenbergia mosaic virus	Potyviridae	NC_015394.2	YP_004564588.1	polyprotein	(2846, 3075)	Poty_coat	(8717, 9406)	9682	230	(1436, 1456), (2759, 2759), (2770, 2774), (5682, 5695), (5906, 5911), (5928, 5947), (8656, 8693)	(1390, 1461), (1635, 1649), (2143, 2146), (2722, 2778), (4800, 4826), (5662, 5711), (5792, 5833), (5897, 5951), (6081, 6087), (7162, 7173), (7369, 7374), (8345, 8349), (8432, 8465), (8629, 8719), (9032, 9053)
GCF_000891115.1	Asclepias asymptomatic virus	Tymoviridae	NC_015523.1	YP_004464925.1	coat protein			(5510, 6073)	6175	188	(1869, 1879), (1966, 2002), (2053, 2074)	(1593, 1595), (1838, 2111)
GCF_000891195.1	Alphamesonivirus 1	Mesoniviridae	NC_015668.1	YP_004598984.1	putative nucleocapsid protein			(15664, 16305)	20128	214	(851, 854), (1065, 1077), (14087, 14106), (14908, 14910), (15483, 15485), (15518, 15528), (15540, 15541), (15906, 15934), (15952, 16047), (19572, 19584)	(678, 687), (815, 820), (832, 860), (1056, 1087), (1229, 1239), (1406, 1408), (1442, 1452), (1594, 1630), (2125, 2152), (2299, 2301), (2372, 2386), (2709, 2730), (3172, 3186), (3204, 3207), (4514, 4527), (5017, 5021), (7311, 7311), (7634, 7643), (7676, 7680), (11197, 11211), (11228, 11244), (12058, 12063), (12137, 12167), (13619, 13622), (13638, 13639), (13651, 13652), (13817, 13821), (13861, 138…
GCF_000891335.1	Bat picornavirus 2	Picornaviridae	NC_015941.1	YP_004782560.1	VP1			(2241, 3140)	7693	300	(2678, 2686), (2697, 2717), (5219, 5243), (5255, 5256), (5480, 5491), (5502, 5511)	(970, 1007), (1169, 1218), (2661, 2721), (4847, 4849), (5011, 5022), (5040, 5044), (5151, 5153), (5165, 5174), (5197, 5266), (5472, 5531), (6345, 6364), (6531, 6556)
GCF_000891335.1	Bat picornavirus 2	Picornaviridae	NC_015941.1	YP_004782558.1	VP2			(834, 1547)	7693	238	(1161, 1220), (5847, 5855)	(1052, 1087), (1159, 1222), (4148, 4176), (4912, 4940), (5051, 5058), (5227, 5236), (5498, 5522), (5683, 5713), (5809, 5868), (5971, 5971), (6423, 6439), (6827, 6890)
GCF_000891335.1	Bat picornavirus 2	Picornaviridae	NC_015941.1	YP_004782559.1	VP3			(1548, 2240)	7693	231	(749, 772), (1059, 1072), (4788, 4789), (5251, 5286)	(637, 644), (739, 782), (1040, 1086), (1159, 1167), (4451, 4455), (4592, 4648), (4773, 4820), (5198, 5289), (5990, 5993), (6239, 6242), (6294, 6298), (6317, 6318), (6448, 6464), (6673, 6689)
GCF_000891335.1	Bat picornavirus 2	Picornaviridae	NC_015941.1	YP_004782557.1	VP4			(639, 833)	7693	65	(145, 148), (838, 864), (973, 973), (2788, 2829), (5183, 5193)	(129, 154), (409, 448), (459, 460), (545, 571), (810, 897), (969, 983), (2012, 2041), (2366, 2371), (2384, 2420), (2676, 2676), (2784, 2846), (4821, 4821), (5158, 5207)
GCF_000891455.1	Apium virus Y	Potyviridae	NC_014905.1	YP_004123951.1	polyprotein	(2950, 3182)	Poty_coat	(8967, 9665)	9917	233	(1864, 1883), (3419, 3419), (3853, 3863), (6189, 6205), (6684, 6689), (6929, 6929), (7079, 7080), (8935, 8941), (8967, 8975), (9305, 9321)	(712, 715), (802, 802), (1597, 1619), (1861, 1893), (3257, 3264), (3380, 3428), (3624, 3654), (3803, 3816), (3834, 3882), (6177, 6210), (6573, 6596), (6665, 6705), (6819, 6819), (6924, 6958), (7067, 7084), (7187, 7188), (7277, 7277), (8732, 8745), (8771, 8776), (8926, 8984), (9286, 9323)
GCF_000891515.1	Honeysuckle ringspot virus	Tombusviridae	NC_014967.1	YP_004191793.1	p37	(55, 239)	Viral_coat	(2838, 3392)	3956	185	(1026, 1047), (2523, 2536), (2779, 2782), (2803, 2804)	(1000, 1060), (1085, 1097), (1129, 1130), (2509, 2547), (2744, 2806), (3346, 3364)
GCF_000891515.1	Honeysuckle ringspot virus	Tombusviridae	NC_014967.1	YP_004191793.1	p37	(247, 344)	Carmo_coat_C	(3414, 3707)	3956	98	(523, 524), (557, 557), (1150, 1183), (2587, 2587), (2791, 2798)	(509, 562), (890, 902), (1145, 1186), (1228, 1230), (1250, 1256), (2581, 2593), (2618, 2619), (2690, 2704), (2780, 2815), (3456, 3472)
GCF_000891555.1	Pepper vein yellows virus	Solemoviridae	NC_015050.1	YP_004207918.1	putative read through protein P5	(68, 205)	Luteo_coat	(3833, 4246)	6244	138	(1703, 1729), (4229, 4236), (4438, 4459), (5955, 5958)	(422, 432), (1032, 1040), (1696, 1756), (1949, 1950), (2155, 2183), (2194, 2199), (4219, 4247), (4425, 4472), (5011, 5019), (5221, 5227), (5248, 5262), (5445, 5470), (5860, 5876), (5944, 5975)
GCF_000891555.1	Pepper vein yellows virus	Solemoviridae	NC_015050.1	YP_004207919.1	putative P3 protein	(68, 205)	Luteo_coat	(3833, 4246)	6244	138	(1703, 1729), (4229, 4236), (4438, 4459), (5955, 5958)	(422, 432), (1032, 1040), (1696, 1756), (1949, 1950), (2155, 2183), (2194, 2199), (4219, 4247), (4425, 4472), (5011, 5019), (5221, 5227), (5248, 5262), (5445, 5470), (5860, 5876), (5944, 5975)
GCF_000892035.1	Grapevine Bulgarian latent virus	Secoviridae	NC_015493.1	YP_004429257.1	capsid protein (CP)			(3166, 4686)	5821	507	(2046, 2056), (2088, 2095), (2296, 2299), (3202, 3204), (3896, 3902), (3920, 3936)	(2035, 2105), (2119, 2169), (2287, 2301), (2729, 2737), (3200, 3224), (3895, 3955)
GCF_000892035.1	Grapevine Bulgarian latent virus	Secoviridae	NC_015492.1	YP_004429257.1	capsid protein (CP)			-	7452	507	(4382, 4383), (4683, 4692), (4704, 4728), (5173, 5199)	(4221, 4243), (4355, 4453), (4553, 4566), (4577, 4577), (4668, 4733), (5140, 5234), (5302, 5302), (5330, 5336), (5431, 5431), (5470, 5491)
GCF_000892075.1	Piscihepevirus A	Hepeviridae	NC_015521.1	YP_004464918.1	capsid protein			(5289, 7190)	7310	634	(2381, 2396), (2699, 2699), (2894, 2912), (2927, 2940), (3015, 3022)	(2309, 2402), (2685, 2703), (2819, 2822), (2888, 2951), (2975, 3032), (3652, 3687)
GCF_000892095.1	Passion fruit mosaic virus	Virgaviridae	NC_015552.1	YP_004465361.1	coat protein			(6122, 6610)	6791	163	(4111, 4149), (4242, 4264)	(276, 284), (1438, 1489), (2033, 2040), (3382, 3386), (3608, 3645), (3705, 3718), (3740, 3740), (4092, 4176), (4206, 4312), (4333, 4339)
GCF_000892335.1	Trailing lespedeza virus 1	Tombusviridae	NC_015227.2	YP_004300267.1	putative coat protein			(2648, 3685)	3929	346	(2563, 2593)	(709, 716), (865, 899), (1073, 1080), (1179, 1191), (1268, 1272), (2405, 2410), (2431, 2436), (2447, 2450), (2543, 2605)
GCF_000892595.1	Hardenbergia virus A	Betaflexiviridae	NC_015395.1	YP_004376201.1	RNA-dependent RNA polymerase	(2110, 2213)	Tricho_coat	(6370, 6681)	6942	104	(391, 416), (430, 463), (486, 492), (2618, 2620), (2724, 2729)	(352, 511), (1652, 1655), (1668, 1681), (2457, 2477), (2508, 2513), (2613, 2650), (2694, 2738), (3630, 3636), (4237, 4264), (4281, 4288), (4731, 4736), (4753, 4776)
GCF_000892755.1	Bombyx mori Macula-like virus	Tymoviridae	NC_015524.1	YP_004464931.1	coat protein			(5321, 6031)	6519	237	(2004, 2011), (3732, 3736), (3823, 3824), (3868, 3875), (3920, 3922), (6080, 6097), (6116, 6133)	(387, 405), (487, 497), (1961, 1961), (2000, 2015), (2050, 2058), (3703, 3744), (3759, 3780), (3792, 3851), (3863, 3927), (4091, 4109), (4146, 4147), (6058, 6060), (6075, 6133)
GCF_000892935.1	Bat picornavirus 3	Picornaviridae	NC_015934.1	YP_004782534.1	VP1			(2243, 3163)	7749	307	(1547, 1548), (1627, 1639), (5778, 5786), (6067, 6067), (6376, 6377), (6531, 6590)	(1463, 1467), (1497, 1556), (1576, 1586), (1621, 1655), (4484, 4496), (4647, 4660), (4793, 4810), (5182, 5186), (5773, 5821), (6048, 6085), (6359, 6380), (6483, 6596)
GCF_000892935.1	Bat picornavirus 3	Picornaviridae	NC_015934.1	YP_004782532.1	VP2			(857, 1561)	7749	235	(1180, 1194), (5508, 5509), (5943, 5985), (6065, 6084), (7107, 7108)	(609, 630), (1068, 1106), (1179, 1213), (1914, 1951), (4535, 4548), (4580, 4582), (4666, 4675), (5504, 5557), (5710, 5712), (5933, 5998), (6053, 6092), (6434, 6438), (6615, 6642), (7060, 7112)
GCF_000892935.1	Bat picornavirus 3	Picornaviridae	NC_015934.1	YP_004782533.1	VP3			(1562, 2242)	7749	227	(1336, 1337), (1353, 1354), (1417, 1418), (1493, 1517), (1930, 1930), (5694, 5695), (6223, 6264), (7254, 7259)	(1187, 1188), (1208, 1208), (1326, 1424), (1488, 1543), (1590, 1597), (1699, 1707), (1816, 1826), (1920, 1932), (4489, 4497), (4519, 4521), (4544, 4545), (4575, 4577), (4596, 4602), (4676, 4684), (5546, 5566), (5664, 5670), (5684, 5705), (6054, 6064), (6213, 6269), (6884, 6895), (7246, 7263), (7277, 7289), (7339, 7339)
GCF_000892935.1	Bat picornavirus 3	Picornaviridae	NC_015934.1	YP_004782531.1	VP4			(662, 856)	7749	65	(1310, 1353), (5475, 5509), (6191, 6197), (7295, 7298)	(733, 734), (1212, 1216), (1295, 1363), (1569, 1593), (2020, 2028), (2041, 2051), (3142, 3157), (3307, 3318), (4738, 4739), (4766, 4771), (4785, 4793), (4861, 4892), (5470, 5529), (5626, 5634), (6158, 6212), (6297, 6327), (6863, 6875), (7264, 7307), (7575, 7588)
GCF_000893015.1	Soybean yellow common mosaic virus	Solemoviridae	NC_016033.1	YP_004869652.1	capsid protein			(3227, 4027)	4152	267	(1933, 1958), (2057, 2063)	(1905, 1967), (1988, 1993), (2030, 2091), (2185, 2231)
GCF_000893235.1	Fig fleck-associated virus	Tymoviridae	NC_015229.1	YP_004300303.1	coat protein			(5884, 6549)	6704	222	(1975, 1976), (2001, 2010), (2025, 2026), (2041, 2045), (2092, 2100), (2112, 2141), (2211, 2212), (2230, 2231), (4484, 4485), (4567, 4572)	(1934, 1936), (1949, 1956), (1967, 2063), (2076, 2262), (4215, 4216), (4439, 4448), (4470, 4490), (4560, 4581), (4801, 4805)
GCF_000893475.1	Celery mosaic virus	Potyviridae	NC_015393.1	YP_006423982.1	coat protein			(8895, 9728)	9999	278	(761, 786), (6135, 6139), (6157, 6175), (6671, 6685), (7055, 7059), (8710, 8719), (8736, 8739), (8931, 8931), (8963, 8968)	(755, 801), (868, 870), (897, 918), (3952, 3957), (4865, 4875), (6125, 6184), (6521, 6566), (6661, 6700), (7039, 7068), (8603, 8612), (8628, 8629), (8696, 8750), (8847, 8858), (8870, 8992), (9301, 9317)
GCF_000893515.1	Cherry leaf roll virus	Secoviridae	NC_015415.1	YP_004382747.1	polyprotein 2	(1247, 1410)	Nepo_coat	(3750, 4241)	6360	164	(1685, 1696), (1897, 1929), (2092, 2102), (2325, 2330), (3346, 3350)	(657, 658), (1672, 1699), (1772, 1772), (1893, 1966), (2084, 2125), (2215, 2218), (2299, 2333), (2352, 2359), (2378, 2386), (3325, 3357), (3374, 3374), (4198, 4204), (4355, 4370), (4993, 5038), (5133, 5133), (5163, 5163), (5248, 5270), (5868, 5880)
GCF_000893515.1	Cherry leaf roll virus	Secoviridae	NC_015415.1	YP_004382747.1	polyprotein 2	(1419, 1582)	Nepo_coat_C	(4266, 4757)	6360	164	(1885, 1892), (2125, 2131), (2287, 2326), (2343, 2345)	(591, 592), (636, 636), (1832, 1862), (1876, 1938), (2029, 2040), (2055, 2085), (2113, 2138), (2153, 2154), (2172, 2183), (2204, 2220), (2263, 2362), (5157, 5170)
GCF_000893515.1	Cherry leaf roll virus	Secoviridae	NC_015415.1	YP_004382747.1	polyprotein 2	(1086, 1159)	Nepo_coat_N	(3267, 3488)	6360	74	(2055, 2072), (2152, 2156), (2201, 2209), (2223, 2236), (2969, 2981), (3003, 3006)	(1795, 1798), (1928, 1930), (2025, 2025), (2046, 2078), (2099, 2103), (2147, 2160), (2176, 2185), (2196, 2255), (2299, 2304), (2318, 2332), (2386, 2416), (2427, 2441), (2462, 2466), (2481, 2495), (2940, 3011), (3311, 3321), (4931, 4931), (5225, 5229), (5241, 5249), (5969, 5971), (5983, 5986)
GCF_000893515.1	Cherry leaf roll virus	Secoviridae	NC_015414.1	YP_004382747.1	polyprotein 2	(1247, 1410)	Nepo_coat	-	7918	164	(2242, 2243), (2261, 2266), (2386, 2416), (2492, 2516), (4924, 4935)	(2014, 2070), (2086, 2090), (2104, 2120), (2208, 2320), (2369, 2435), (2478, 2532), (2609, 2628), (3766, 3767), (3814, 3819), (4829, 4832), (4903, 4942), (5662, 5662), (5684, 5706)
GCF_000893515.1	Cherry leaf roll virus	Secoviridae	NC_015414.1	YP_004382747.1	polyprotein 2	(1419, 1582)	Nepo_coat_C	-	7918	164	(2356, 2359), (2374, 2382), (2425, 2470), (2632, 2633), (4818, 4832)	(2168, 2189), (2223, 2237), (2255, 2255), (2335, 2398), (2410, 2494), (2535, 2542), (2560, 2563), (2582, 2644), (4772, 4874), (5653, 5673), (5685, 5697)
GCF_000893515.1	Cherry leaf roll virus	Secoviridae	NC_015414.1	YP_004382747.1	polyprotein 2	(1086, 1159)	Nepo_coat_N	-	7918	74	(2245, 2246), (2278, 2279), (2348, 2369), (2634, 2661), (3118, 3130), (4766, 4775), (4788, 4794)	(2241, 2303), (2320, 2380), (2467, 2529), (2550, 2563), (2583, 2598), (2615, 2668), (3115, 3155), (3597, 3612), (4713, 4724), (4738, 4800), (4864, 4882), (5778, 5780)
GCF_000893635.1	Switchgrass mosaic virus	Tymoviridae	NC_015522.1	YP_004464920.1	polyprotein	(1882, 2028)	Tymo_coat	(5752, 6192)	6423	147	(318, 337), (366, 378), (406, 416), (443, 468)	(277, 516), (529, 574), (611, 611), (1984, 1993), (4232, 4236), (6069, 6076)
GCF_000893735.1	Blackberry virus E	Alphaflexiviridae	NC_015706.1	YP_004659204.1	coat protein			(6895, 7605)	7718	237	(1707, 1708), (1753, 1756), (2122, 2131), (3013, 3049), (6134, 6166), (6188, 6193), (6237, 6249)	(627, 641), (1657, 1659), (1679, 1683), (1700, 1712), (1736, 1762), (2096, 2134), (2237, 2240), (2268, 2276), (3009, 3054), (3148, 3149), (3531, 3532), (4537, 4539), (4565, 4567), (4580, 4592), (5683, 5683), (6131, 6201), (6213, 6296), (6386, 6386), (6538, 6544), (6561, 6583), (6700, 6713), (7219, 7226)
GCF_000893855.1	Bat picornavirus 1	Picornaviridae	NC_015940.1	YP_004782546.1	VP1			(2259, 3146)	7753	296	(756, 758), (2671, 2733), (4519, 4520)	(476, 511), (728, 777), (873, 931), (959, 970), (1939, 1948), (2253, 2266), (2277, 2301), (2331, 2354), (2646, 2734), (4490, 4531), (4638, 4646), (6561, 6562), (6594, 6599)
GCF_000893855.1	Bat picornavirus 1	Picornaviridae	NC_015940.1	YP_004782544.1	VP2			(828, 1556)	7753	243	(464, 473), (1027, 1027), (1083, 1088), (1128, 1129), (1162, 1175), (2698, 2721), (4337, 4352)	(422, 484), (577, 580), (601, 627), (1014, 1098), (1117, 1137), (1160, 1180), (1210, 1215), (2137, 2146), (2612, 2621), (2689, 2741), (4227, 4236), (4328, 4360), (6003, 6007), (6466, 6473)
GCF_000893855.1	Bat picornavirus 1	Picornaviridae	NC_015940.1	YP_004782545.1	VP3			(1557, 2258)	7753	234	(531, 578), (737, 756), (4613, 4615)	(421, 457), (517, 643), (722, 774), (884, 890), (2263, 2281), (2386, 2387), (4377, 4379), (4452, 4501), (4583, 4585), (4604, 4672), (4695, 4697)
GCF_000893855.1	Bat picornavirus 1	Picornaviridae	NC_015940.1	YP_004782543.1	VP4			(633, 827)	7753	65	(541, 573), (2367, 2413)	(425, 438), (529, 591), (746, 781), (803, 810), (848, 855), (1926, 1948), (2028, 2053), (2250, 2261), (2343, 2426), (4488, 4502), (4594, 4657), (5492, 5521), (6254, 6269)
GCF_000894055.1	Grapevine leafroll-associated virus 4	Closteroviridae	NC_016416.1	YP_004935373.1	putative viral coat protein			(12226, 13041)	13830	272	(691, 751), (815, 821), (4784, 4786), (4802, 4817), (12611, 12655)	(617, 618), (633, 846), (1618, 1657), (1911, 1947), (2021, 2029), (2532, 2553), (3298, 3304), (3318, 3325), (4590, 4614), (4668, 4703), (4773, 4835), (4898, 4942), (5006, 5035), (5095, 5106), (5120, 5125), (5596, 5606), (5990, 6002), (6095, 6097), (6622, 6631), (7166, 7170), (8239, 8244), (12603, 12665), (12823, 12868), (12987, 12991)
GCF_000894435.1	Magpie-robin coronavirus HKU18	Coronaviridae	NC_016993.1	YP_005352858.1	nucleocapsid protein			(24355, 25392)	26689	346	(3105, 3106), (18038, 18060), (20740, 20747), (21541, 21556), (21724, 21744), (22244, 22250), (22261, 22269), (22343, 22345), (24349, 24356), (24403, 24458), (24671, 24682), (24843, 24853), (24887, 24959), (25378, 25395)	(2357, 2359), (2711, 2759), (2858, 2859), (2940, 2962), (3094, 3141), (3608, 3612), (3676, 3712), (3866, 3868), (10710, 10713), (14656, 14661), (14811, 14813), (15914, 15924), (16627, 16628), (16641, 16654), (16782, 16788), (17174, 17184), (17282, 17297), (17416, 17430), (17778, 17790), (18033, 18076), (18304, 18356), (19084, 19099), (19336, 19351), (19536, 19552), (20430, 20434), (20705, 20759),…
GCF_000894455.1	Donggang virus	Flaviviridae	NC_016997.1	YP_009259523.1	anchored capsid protein C			(114, 491)	10791	126	(929, 992), (7836, 7882), (10341, 10344), (10356, 10370)	(328, 333), (590, 600), (903, 998), (1195, 1230), (1310, 1310), (3321, 3342), (5423, 5443), (5738, 5761), (5772, 5775), (5906, 5919), (5968, 5969), (7795, 7949), (8648, 8658), (8673, 8675), (8890, 8942), (9510, 9510), (9576, 9592), (10288, 10291), (10313, 10375), (10438, 10457)
GCF_000894455.1	Donggang virus	Flaviviridae	NC_016997.1	YP_009259524.1	capsid protein C			(114, 437)	10791	108	(480, 500), (879, 885), (908, 924), (962, 963), (5715, 5717), (5883, 5884), (7769, 7783), (7913, 7920), (9538, 9580), (10412, 10416)	(413, 417), (476, 507), (518, 531), (875, 967), (1164, 1195), (2760, 2773), (5711, 5756), (5876, 5893), (5931, 5934), (7759, 7815), (7826, 7853), (7898, 7930), (8909, 8909), (9440, 9444), (9473, 9594), (10260, 10265), (10284, 10345), (10381, 10382), (10402, 10428)
GCF_000894635.1	Bat sapovirus TLC58/HK	Caliciviridae	NC_017936.1	YP_006347580.1	polyprotein	(1804, 2016)	Calici_coat	(5419, 6057)	7696	213	(4709, 4733), (5786, 5797), (6047, 6087)	(1405, 1415), (1449, 1465), (1708, 1730), (1741, 1791), (1882, 1886), (4482, 4498), (4522, 4522), (4551, 4552), (4631, 4632), (4703, 4749), (4877, 4885), (5752, 5814), (5933, 5947), (5965, 5982), (6031, 6115), (6851, 6900)
GCF_000894695.1	Hippeastrum mosaic virus	Potyviridae	NC_017967.1	YP_006382256.1	polyprotein	(2921, 3153)	Poty_coat	(8871, 9569)	9660	233	(3611, 3626), (5470, 5501), (6004, 6005), (8787, 8791), (9213, 9250)	(2997, 3020), (3036, 3053), (3355, 3381), (3594, 3650), (4517, 4551), (5428, 5447), (5466, 5533), (5773, 5800), (5819, 5823), (5999, 6033), (6128, 6131), (6594, 6609), (6631, 6641), (8762, 8810), (8982, 8994), (9130, 9132), (9190, 9267)
GCF_000894735.2	Grapevine Pinot gris virus	Betaflexiviridae	NC_015782.2	YP_004732980.2	coat protein			(6590, 7174)	7259	195	(521, 577), (6710, 6728)	(516, 580), (1169, 1213), (1565, 1585), (2136, 2169), (2540, 2552), (2575, 2583), (2619, 2633), (2980, 3008), (3217, 3230), (4174, 4216), (4342, 4364), (4378, 4381), (4585, 4595), (4949, 4953), (6698, 6736), (6852, 6857)
GCF_000894755.1	Tembusu virus	Flaviviridae	NC_015843.2	YP_004734464.1	flavivirus polyprotein	(1, 120)	anchored capsid protein anchC	(95, 454)	10990	120	(2855, 2906), (5594, 5598), (8382, 8414), (8574, 8603), (10333, 10336), (10348, 10349)	(916, 918), (1225, 1235), (1426, 1438), (2840, 2912), (3037, 3055), (3210, 3239), (4541, 4577), (4986, 4994), (5576, 5612), (6031, 6041), (6521, 6549), (7074, 7093), (8128, 8142), (8374, 8422), (8565, 8615), (8750, 8771), (9021, 9031), (9326, 9363), (9610, 9615), (9725, 9746), (9813, 9813), (10253, 10291), (10323, 10361), (10717, 10719)
GCF_000894755.1	Tembusu virus	Flaviviridae	NC_015843.2	YP_004734464.1	flavivirus polyprotein	(1, 105)	core protein C	(95, 409)	10990	105	(2849, 2874), (4523, 4545), (6496, 6525), (8366, 8374), (10303, 10337)	(271, 271), (1205, 1209), (1408, 1411), (2833, 2885), (2951, 2951), (3190, 3215), (4514, 4564), (5555, 5583), (6006, 6019), (6483, 6536), (7050, 7086), (8092, 8126), (8353, 8392), (8544, 8582), (8724, 8761), (9300, 9356), (9701, 9715), (10292, 10346)
GCF_000894795.1	Mouse astrovirus M-52/USA/2008	Astroviridae	NC_015935.1	YP_004782206.1	ORF2	(59, 394)	Astro_capsid_N	(4236, 5243)	6543	336	(2745, 2788), (2924, 2933)	(2178, 2184), (2316, 2355), (2705, 2807), (2882, 2987), (3354, 3370), (3382, 3387)
GCF_000894875.2	Brassica yellows virus	Solemoviridae	NC_016038.2	YP_004869993.1	coat protein			(3472, 4077)	5666	202	(1456, 1457), (1685, 1693), (3948, 3968), (4237, 4253)	(1421, 1463), (1590, 1593), (1637, 1647), (1666, 1699), (1714, 1727), (1799, 1805), (1855, 1859), (3436, 3438), (3449, 3473), (3803, 3803), (3822, 3824), (3839, 3850), (3934, 3990), (4143, 4151), (4167, 4171), (4220, 4222), (4234, 4266), (4910, 4914)
GCF_000894915.1	Grapevine leafroll-associated virus 5	Closteroviridae	NC_016081.1	YP_004901691.1	coat protein			(11789, 12595)	13384	269	(435, 495), (3277, 3277), (4148, 4160), (4340, 4341), (4360, 4383), (4476, 4484), (4586, 4586), (7723, 7727), (12187, 12202)	(435, 506), (517, 525), (545, 566), (733, 733), (765, 781), (800, 822), (847, 853), (896, 896), (1582, 1603), (1614, 1623), (1738, 1739), (1835, 1836), (2454, 2461), (2859, 2860), (2877, 2936), (3238, 3299), (3750, 3754), (3787, 3790), (3934, 3934), (4145, 4184), (4227, 4229), (4329, 4388), (4453, 4498), (4552, 4552), (4563, 4605), (4651, 4680), (4920, 4925), (5548, 5551), (6240, 6240), (6256, 62…
GCF_000894955.1	Feline picornavirus	Picornaviridae	NC_016156.1	YP_004934023.1	VP1			(2040, 2954)	7391	305	(1025, 1028), (1279, 1280), (6289, 6289), (6324, 6386)	(990, 1044), (1256, 1296), (1487, 1488), (1754, 1764), (2467, 2489), (5853, 5855), (6251, 6258), (6275, 6397), (6457, 6474), (6702, 6732), (6744, 6744), (6776, 6785), (6801, 6818)
GCF_000894955.1	Feline picornavirus	Picornaviridae	NC_016156.1	YP_004934021.1	VP2			(642, 1361)	7391	240	(857, 862), (878, 880), (1158, 1162), (6693, 6694), (6733, 6733), (6744, 6750), (6766, 6774), (6787, 6801), (6818, 6829), (6843, 6849)	(850, 908), (1016, 1031), (1109, 1168), (1329, 1335), (1363, 1367), (2399, 2405), (5794, 5803), (6241, 6249), (6267, 6279), (6346, 6355), (6677, 6860)
GCF_000894955.1	Feline picornavirus	Picornaviridae	NC_016156.1	YP_004934022.1	VP3			(1362, 2039)	7391	226	(1126, 1131), (1147, 1157), (1200, 1203), (1729, 1729), (6880, 6926)	(1013, 1034), (1045, 1060), (1107, 1245), (1258, 1259), (1417, 1419), (1724, 1731), (2441, 2446), (2470, 2484), (4614, 4617), (5310, 5314), (6288, 6316), (6345, 6345), (6779, 6787), (6807, 6810), (6830, 6831), (6854, 6933), (6967, 6974), (7002, 7005)
GCF_000894955.1	Feline picornavirus	Picornaviridae	NC_016156.1	YP_004934020.1	VP4			(450, 641)	7391	64	(2451, 2461), (3600, 3650), (3828, 3830), (3982, 3984), (5936, 5939), (5964, 5965)	(294, 302), (784, 789), (1065, 1075), (1094, 1106), (1139, 1150), (1353, 1354), (1841, 1852), (2016, 2035), (2440, 2484), (3588, 3655), (3804, 3841), (3973, 3992), (4651, 4653), (4884, 4885), (5167, 5171), (5516, 5529), (5879, 5910), (5928, 5971), (6986, 7004)
GCF_000895375.1	Mischivirus D	Picornaviridae	NC_016964.1	YP_005352648.1	VP1			(2424, 3356)	7948	311	(2845, 2846), (2858, 2913), (5055, 5068), (5483, 5486)	(684, 718), (735, 737), (2823, 2921), (2941, 2945), (5015, 5076), (5136, 5173), (5188, 5217), (5286, 5290), (5317, 5323), (5461, 5543), (5714, 5715), (6810, 6810)
GCF_000895375.1	Mischivirus D	Picornaviridae	NC_016964.1	YP_005352646.1	VP2			(1011, 1739)	7948	243	(2645, 2654), (4874, 4882), (4905, 4924), (4952, 4954), (5000, 5007), (5079, 5083), (5583, 5585), (5597, 5603), (6159, 6160), (6184, 6192)	(794, 796), (1346, 1346), (2640, 2681), (2972, 2981), (4868, 4886), (4897, 4931), (4946, 4961), (4972, 5012), (5025, 5034), (5049, 5058), (5076, 5109), (5122, 5139), (5251, 5286), (5479, 5487), (5576, 5613), (5626, 5626), (6153, 6195), (6288, 6289), (6647, 6650), (6670, 6671)
GCF_000895375.1	Mischivirus D	Picornaviridae	NC_016964.1	YP_005352647.1	VP3			(1740, 2423)	7948	228	(5005, 5006), (5113, 5121), (5236, 5286), (5582, 5592)	(2698, 2700), (2943, 2943), (2987, 2989), (4891, 4910), (4939, 5028), (5045, 5046), (5078, 5171), (5210, 5298), (5560, 5606), (6274, 6326)
GCF_000895375.1	Mischivirus D	Picornaviridae	NC_016964.1	YP_005352645.1	VP4			(816, 1010)	7948	65	(613, 635), (2432, 2432), (4902, 4903), (5082, 5108), (5770, 5777), (5792, 5812), (6845, 6849)	(129, 131), (442, 446), (585, 638), (774, 776), (2057, 2087), (2238, 2273), (2412, 2440), (2907, 2920), (2941, 2945), (4888, 4918), (5077, 5122), (5138, 5142), (5758, 5825), (6392, 6414), (6839, 6871), (6882, 6892), (7596, 7596)
GCF_000895415.1	Wigeon coronavirus HKU20	Coronaviridae	NC_016995.1	YP_005352875.1	nucleocapsid protein			(23646, 24695)	26227	350	(3131, 3134), (12049, 12074), (15407, 15409), (18835, 18855), (23720, 23769), (23912, 23959), (24094, 24202)	(2499, 2499), (2511, 2520), (2707, 2712), (2992, 3003), (3110, 3142), (3250, 3253), (3282, 3283), (3937, 3940), (3953, 3954), (4065, 4070), (9577, 9587), (9693, 9711), (9767, 9794), (9851, 9888), (10216, 10217), (10251, 10260), (10503, 10534), (10915, 10916), (11922, 11942), (12035, 12094), (12385, 12411), (12506, 12542), (12744, 12760), (12781, 12796), (12883, 12921), (13954, 13960), (14362, 143…
GCF_000895475.1	Chaoyang virus	Flaviviridae	NC_017086.1	YP_009259652.1	anchored capsid protein C			(100, 471)	10733	124	(7588, 7588), (8549, 8577), (8596, 8660), (8677, 8678), (10442, 10452)	(2008, 2016), (3325, 3339), (5445, 5448), (5476, 5484), (6378, 6380), (6447, 6481), (7394, 7406), (7489, 7613), (8522, 8699), (8784, 8792), (9361, 9368), (10264, 10302), (10315, 10317), (10345, 10346), (10410, 10485), (10507, 10516)
GCF_000895475.1	Chaoyang virus	Flaviviridae	NC_017086.1	YP_009259653.1	capsid protein C			(100, 411)	10733	104	(2075, 2086), (6446, 6457), (7634, 7635), (8522, 8523), (8543, 8544), (8569, 8573), (8603, 8667), (9400, 9402)	(2067, 2104), (2119, 2121), (2684, 2686), (2699, 2700), (5484, 5487), (5583, 5585), (5887, 5892), (6424, 6494), (6507, 6509), (7371, 7372), (7464, 7474), (7589, 7601), (7613, 7668), (8513, 8549), (8560, 8760), (9387, 9413), (10285, 10324), (10398, 10431), (10520, 10536)
GCF_000895575.1	Astrovirus MLB2	Astroviridae	NC_016155.1	YP_004934010.1	putative capsid protein			(3843, 6077)	6119	745	(4930, 4967)	(1963, 1981), (2082, 2129), (2209, 2272), (2289, 2295), (2520, 2522), (2707, 2710), (2870, 2870), (3633, 3634), (3645, 3653), (3992, 3992), (4928, 4971)
GCF_000895595.1	Keunjorong mosaic virus	Potyviridae	NC_016159.1	YP_004934107.1	polyprotein	(1244, 1542)	cas3_core	(3880, 4776)	9626	299	(2439, 2456), (2561, 2568), (5127, 5130), (5501, 5523), (5539, 5540), (5652, 5664), (5676, 5697), (5708, 5711), (8170, 8178)	(482, 482), (1496, 1498), (1662, 1664), (1695, 1721), (1793, 1800), (1889, 1894), (2056, 2066), (2429, 2462), (2551, 2573), (2607, 2609), (2726, 2757), (2770, 2787), (3639, 3652), (4035, 4043), (4063, 4063), (4353, 4358), (5116, 5138), (5225, 5226), (5253, 5280), (5368, 5370), (5383, 5402), (5417, 5418), (5470, 5470), (5490, 5543), (5641, 5717), (5736, 5739), (5847, 5852), (5871, 5873), (5886, 58…
GCF_000895595.1	Keunjorong mosaic virus	Potyviridae	NC_016159.1	YP_004934107.1	polyprotein	(2837, 3068)	Poty_coat	(8659, 9354)	9626	232	(3355, 3356), (3702, 3703), (5770, 5842), (7115, 7122), (9000, 9005), (9019, 9027)	(3224, 3226), (3317, 3370), (3607, 3615), (3677, 3723), (3774, 3790), (4309, 4313), (4326, 4331), (4785, 4796), (5695, 5709), (5730, 5865), (6307, 6319), (7030, 7085), (7109, 7161), (7523, 7529), (7545, 7551), (8370, 8373), (8683, 8690), (8768, 8778), (8977, 9037)
GCF_000895655.1	Grapevine leafroll-associated virus 6	Closteroviridae	NC_016417.1	YP_004935379.1	putative viral coat protein			(12211, 13017)	13807	269	(599, 606), (633, 633), (703, 786), (12609, 12644)	(436, 440), (452, 460), (475, 929), (2031, 2044), (2060, 2071), (2531, 2540), (2899, 2918), (3299, 3309), (3377, 3379), (3723, 3725), (4916, 4922), (5113, 5130), (5358, 5364), (6132, 6133), (8139, 8143), (12593, 12661), (12822, 12825), (12964, 12983)
GCF_000895695.1	Rattail cactus necrosis-associated virus	Virgaviridae	NC_016442.1	YP_004936169.1	coat protein			(5794, 6303)	6506	170	(3457, 3475), (5987, 6032)	(3425, 3483), (3870, 3898), (4026, 4029), (4042, 4105), (4116, 4132), (4250, 4308), (4422, 4424), (5659, 5665), (5814, 5819), (5891, 5891), (5979, 6052)
GCF_000895715.1	Grapevine leafroll-associated virus 1	Closteroviridae	NC_016509.1	YP_004940646.1	coat protein			(13046, 14011)	18659	322	(13872, 13883), (14173, 14178), (14318, 14368), (14449, 14460), (14476, 14488), (14675, 14679), (14783, 14839), (15145, 15164), (16607, 16613), (16634, 16637)	(5122, 5127), (10772, 10775), (11092, 11123), (11369, 11408), (12152, 12155), (13526, 13538), (13550, 13558), (13861, 13927), (14006, 14066), (14128, 14137), (14157, 14183), (14203, 14206), (14238, 14254), (14273, 14375), (14429, 14506), (14530, 14540), (14552, 14552), (14665, 14720), (14747, 14861), (14918, 14925), (15130, 15169), (15254, 15274), (15500, 15500), (15513, 15551), (15895, 15910), (…
GCF_000895955.1	Astrovirus wild boar/WBAstV-1/2011/HUN	Astroviridae	NC_016896.1	YP_005271209.1	ORF2	(75, 408)	Astro_capsid_N	(4325, 5326)	6707	334	(1768, 1785), (2186, 2187), (2830, 2861), (3002, 3005), (5245, 5259), (6055, 6057)	(1755, 1788), (2172, 2219), (2231, 2234), (2799, 2879), (2990, 3008), (3737, 3751), (5224, 5280), (5917, 5918), (6048, 6075), (6126, 6157)
GCF_000896035.1	Night heron coronavirus HKU19	Coronaviridae	NC_016994.1	YP_005352867.1	nucleocapsid protein			(24248, 25273)	26077	342	(24609, 24647), (24722, 24792), (24815, 24830), (24866, 24872), (25004, 25106), (25395, 25418)	(1393, 1400), (1434, 1437), (1451, 1458), (10944, 10945), (10959, 10964), (14779, 14795), (14809, 14816), (14901, 14914), (15064, 15082), (15121, 15127), (17659, 17673), (17758, 17760), (17904, 17912), (17985, 18000), (18858, 18870), (20718, 20736), (20840, 20843), (20954, 20961), (20979, 21017), (21235, 21238), (21250, 21250), (21316, 21348), (21784, 21797), (22257, 22262), (22282, 22288), (2229…
GCF_000896295.1	Sweet potato virus 2	Potyviridae	NC_017970.1	YP_006438197.1	coat protein			(9520, 10515)	10731	332	(9787, 9796), (9985, 10052), (10157, 10174)	(1396, 1440), (1521, 1540), (1556, 1626), (1803, 1829), (2229, 2229), (2348, 2365), (2744, 2745), (9776, 9834), (9897, 9937), (9973, 10197)
GCF_000896355.1	Chilli ringspot virus	Potyviridae	NC_016044.1	YP_006423994.1	coat protein			(8575, 9387)	9595	271	(1554, 1556), (5181, 5198), (5529, 5535), (5557, 5557), (7355, 7365), (8950, 9010)	(768, 782), (1549, 1561), (2150, 2209), (2790, 2803), (2826, 2859), (3443, 3445), (4714, 4717), (4846, 4847), (5163, 5227), (5271, 5285), (5301, 5303), (5320, 5320), (5517, 5577), (6104, 6105), (6950, 6970), (7117, 7123), (7240, 7241), (7325, 7382), (7399, 7400), (7749, 7765), (8292, 8292), (8313, 8316), (8329, 8334), (8923, 9012)
GCF_000896495.1	Actinidia virus B	Betaflexiviridae	NC_016404.1	YP_004935361.1	coat protein			(6488, 7081)	7488	198	(576, 585), (3271, 3271), (4116, 4143), (5241, 5255), (5541, 5561)	(376, 401), (493, 509), (544, 546), (573, 597), (1690, 1697), (1719, 1730), (1745, 1778), (1926, 1928), (1940, 1953), (3237, 3240), (3257, 3278), (3346, 3348), (3540, 3543), (3571, 3594), (3827, 3845), (3977, 3985), (4099, 4145), (5226, 5262), (5456, 5467), (5530, 5566)
GCF_000896535.1	Garlic common latent virus	Betaflexiviridae	NC_016440.1	YP_004936163.1	coat protein			(7196, 8152)	8638	319	(4747, 4782), (4912, 4918), (5055, 5075), (5502, 5503), (5516, 5531)	(4638, 4639), (4660, 4677), (4696, 4697), (4726, 4809), (4876, 4962), (5037, 5111), (5467, 5544), (6242, 6252), (6727, 6728), (7197, 7199), (7230, 7232), (7283, 7284), (7685, 7705), (7884, 7884), (7905, 7905), (8101, 8120)
GCF_000896575.1	Clitoria yellow mottle virus	Virgaviridae	NC_016519.1	YP_004956730.1	coat protein			(5835, 6323)	6514	163	(1229, 1233), (1253, 1253), (2273, 2284), (3104, 3127), (3139, 3150), (4230, 4239)	(276, 282), (486, 507), (578, 581), (1222, 1278), (1323, 1323), (1353, 1357), (1451, 1474), (1497, 1500), (1579, 1585), (2270, 2300), (3093, 3155), (3244, 3254), (3266, 3274), (4124, 4134), (4222, 4243), (4365, 4379), (4411, 4419), (4526, 4540)
GCF_000896875.1	White-eye coronavirus HKU16	Coronaviridae	NC_016991.1	YP_005352842.1	nucleocapsid protein			(24115, 25155)	26041	347	(24192, 24199), (24280, 24309), (24386, 24390), (24592, 24639), (24650, 24754), (24777, 24777), (24913, 24981)	(2270, 2273), (2590, 2630), (2674, 2675), (2845, 2878), (2891, 2897), (2908, 2924), (2935, 2960), (3024, 3068), (3245, 3280), (3367, 3387), (10635, 10641), (11233, 11243), (14564, 14586), (14735, 14748), (14974, 14981), (15057, 15072), (15997, 16017), (16779, 16780), (17048, 17061), (17825, 17826), (19361, 19387), (19563, 19568), (19791, 19796), (19844, 19845), (19861, 19883), (20066, 20072), (20…
GCF_000896895.1	Common moorhen coronavirus HKU21	Coronaviridae	NC_016996.1	YP_005352885.1	nucleocapsid protein			(24052, 25104)	26223	351	(24048, 24071), (24101, 24165), (24331, 24378), (24535, 24658)	(23657, 23669), (23729, 23792), (23837, 23844), (23925, 23945), (24002, 24399), (24424, 24428), (24445, 24961), (25025, 25162), (25371, 25376), (25475, 25479), (25545, 25652)
GCF_000896935.1	Rabbit coronavirus HKU14	Coronaviridae	NC_017083.1	YP_005454249.1	nucleocapsid protein			(29462, 30793)	31100	444	(29947, 29999), (30094, 30158), (30183, 30198), (30209, 30403)	(12531, 12542), (12750, 12842), (12873, 12893), (15266, 15291), (16059, 16086), (16706, 16722), (17849, 17849), (18074, 18123), (18400, 18401), (18412, 18413), (18543, 18548), (19525, 19525), (20105, 20111), (20221, 20279), (21522, 21529), (21540, 21552), (22058, 22107), (22197, 22232), (24276, 24282), (24751, 24757), (25363, 25371), (26048, 26099), (26398, 26419), (26875, 26879), (26998, 27010),…
GCF_000897375.1	Arracacha mottle virus	Potyviridae	NC_018176.1	YP_006522440.1	polyprotein	(2901, 3133)	Poty_coat	(8727, 9425)	9630	233	(1146, 1155), (1291, 1297), (1575, 1576), (5765, 5765), (5895, 5937), (8645, 8648), (9054, 9054), (9077, 9100)	(1072, 1089), (1103, 1117), (1141, 1194), (1276, 1320), (1382, 1383), (1404, 1421), (1449, 1465), (1493, 1498), (1564, 1590), (1629, 1657), (1804, 1834), (2534, 2535), (3546, 3559), (4797, 4800), (5746, 5770), (5871, 5948), (6044, 6050), (8611, 8617), (8637, 8657), (8678, 8698), (9045, 9106)
GCF_000897495.1	Grapevine Anatolian ringspot virus	Secoviridae	NC_018384.1	YP_006576511.1	p2 protein	(1017, 1177)	Nepo_coat	(3324, 3806)	4607	161	(3235, 3239), (3874, 3874), (3891, 3925), (4011, 4013)	(1855, 1857), (2734, 2752), (2896, 2905), (2924, 2925), (3218, 3266), (3560, 3565), (3740, 3743), (3864, 3928), (3940, 3953), (3992, 4043)
GCF_000897495.1	Grapevine Anatolian ringspot virus	Secoviridae	NC_018384.1	YP_006576511.1	p2 protein	(1184, 1342)	Nepo_coat_C	(3825, 4301)	4607	159	(1640, 1645), (1928, 1931), (2620, 2630), (2641, 2642), (3883, 3886), (3905, 3908), (3924, 3930), (3981, 3984)	(602, 602), (1637, 1648), (1892, 1892), (1921, 1932), (2610, 2644), (2711, 2735), (2750, 2751), (2795, 2804), (3130, 3130), (3724, 3726), (3740, 3772), (3859, 3945), (3974, 3986), (3997, 3999), (4034, 4037), (4091, 4093)
GCF_000897495.1	Grapevine Anatolian ringspot virus	Secoviridae	NC_018384.1	YP_006576511.1	p2 protein	(849, 939)	Nepo_coat_N	(2820, 3092)	4607	91	(2938, 2986), (3006, 3006), (3019, 3019)	(194, 215), (1782, 1788), (2861, 2865), (2926, 3024), (3791, 3803), (3926, 3988), (4003, 4023)
GCF_000897495.1	Grapevine Anatolian ringspot virus	Secoviridae	NC_018383.1	YP_006576511.1	p2 protein	(1017, 1177)	Nepo_coat	-	7288	161	(333, 341), (2809, 2809), (4206, 4210), (4827, 4844), (4860, 4866), (5629, 5635), (5786, 5810)	(286, 364), (739, 746), (2622, 2635), (2659, 2664), (2787, 2792), (2804, 2843), (4152, 4157), (4194, 4216), (4228, 4228), (4730, 4740), (4754, 4755), (4803, 4895), (4913, 4920), (4940, 4944), (5626, 5638), (5768, 5820)
GCF_000897495.1	Grapevine Anatolian ringspot virus	Secoviridae	NC_018383.1	YP_006576511.1	p2 protein	(1184, 1342)	Nepo_coat_C	-	7288	159	(2988, 2993), (3029, 3029), (4179, 4181), (4210, 4227), (4605, 4620), (4778, 4801), (4996, 5002), (5835, 5836)	(492, 494), (2694, 2716), (2861, 2863), (2979, 3033), (3399, 3399), (4100, 4105), (4174, 4230), (4583, 4633), (4674, 4674), (4688, 4692), (4775, 4812), (4890, 4909), (4993, 5020), (5301, 5319), (5604, 5625), (5636, 5642), (5690, 5698), (5709, 5714), (5797, 5853), (5963, 5965)
GCF_000897495.1	Grapevine Anatolian ringspot virus	Secoviridae	NC_018383.1	YP_006576511.1	p2 protein	(849, 939)	Nepo_coat_N	-	7288	91	(340, 364), (429, 445), (5839, 5874)	(168, 219), (233, 245), (262, 292), (305, 379), (393, 484), (2523, 2574), (5121, 5122), (5328, 5334), (5814, 5884)
GCF_000897515.1	Papaya lethal yellowing virus	Solemoviridae	NC_018449.1	YP_006589927.1	capsid protein			(3241, 4074)	4145	278	(1964, 1995), (2215, 2229), (2394, 2397)	(1943, 2002), (2069, 2072), (2091, 2104), (2190, 2233), (2308, 2325), (2355, 2365), (2380, 2403), (3521, 3522)
GCF_000897555.1	Chinese yam necrotic mosaic virus	Potyviridae	NC_018455.1	YP_006590058.1	polyprotein	(2382, 2613)	Poty_coat	(7274, 7969)	8224	232	(1186, 1189), (3264, 3267), (3598, 3598), (4729, 4735), (4852, 4865), (7062, 7063), (7527, 7531), (7599, 7642)	(761, 764), (1156, 1194), (2176, 2178), (2960, 2960), (2971, 2972), (3247, 3283), (3580, 3621), (4708, 4755), (4839, 4875), (4938, 4945), (4961, 4983), (5957, 5957), (5979, 5981), (5992, 5997), (7053, 7069), (7143, 7145), (7178, 7197), (7337, 7342), (7437, 7442), (7472, 7474), (7493, 7494), (7522, 7535), (7590, 7646)
GCF_000897595.1	Blueberry virus A	Closteroviridae	NC_018519.1	YP_006628172.1	coat protein			(14674, 15318)	17798	215	(7889, 7895), (13306, 13307), (15024, 15033), (17290, 17445)	(3799, 3817), (7124, 7124), (7288, 7301), (7369, 7389), (7450, 7498), (7529, 7608), (7641, 7644), (7711, 7737), (7800, 7821), (7876, 7948), (7965, 7975), (8580, 8605), (8697, 8719), (8746, 8756), (13285, 13356), (13392, 13412), (13503, 13513), (14646, 14673), (14691, 14693), (14739, 14739), (14972, 14974), (14987, 15059), (16950, 16969), (16987, 17058), (17155, 17200), (17262, 17445)
GCF_000897695.1	Hunnivirus A	Picornaviridae	NC_018668.1	YP_006846318.1	VP2			(1228, 1944)	7583	239	(4367, 4398), (4579, 4615), (6354, 6361)	(783, 801), (813, 818), (3897, 3899), (4010, 4010), (4127, 4129), (4152, 4158), (4351, 4440), (4462, 4634), (4801, 4837), (6330, 6378)
GCF_000897695.1	Hunnivirus A	Picornaviridae	NC_018668.1	YP_006846320.1	VP1			(2614, 3318)	7583	235	(4040, 4045), (4239, 4244), (4271, 4283), (4384, 4392), (4718, 4755)	(945, 957), (3556, 3558), (3946, 3946), (3988, 4093), (4109, 4155), (4225, 4299), (4370, 4402), (4511, 4534), (4605, 4610), (4709, 4764)
GCF_000897695.1	Hunnivirus A	Picornaviridae	NC_018668.1	YP_006846319.1	VP3			(1945, 2613)	7583	223	(3970, 3986), (4390, 4390), (4492, 4525), (4543, 4546), (4588, 4608), (6344, 6355)	(1928, 1948), (3852, 3853), (3930, 4004), (4024, 4038), (4141, 4167), (4364, 4402), (4484, 4552), (4572, 4621), (4793, 4809), (4823, 4824), (5883, 5896), (5980, 5984), (6328, 6368)
GCF_000897695.1	Hunnivirus A	Picornaviridae	NC_018668.1	YP_006846317.1	VP4			(985, 1227)	7583	81	(773, 793), (959, 972), (1611, 1612), (1643, 1647), (2284, 2288), (2991, 2991), (5396, 5400), (6026, 6083)	(760, 810), (950, 1000), (1587, 1665), (2275, 2304), (2980, 3004), (3656, 3657), (5035, 5044), (5383, 5410), (5629, 5665), (6010, 6093), (6108, 6109), (6812, 6813), (6954, 6960)
GCF_000897715.1	Ntaya virus	Flaviviridae	NC_018705.3	YP_006846328.2	polyprotein	(1, 122)	anchored capsid protein anchC	(95, 460)	10943	122	(906, 917), (1145, 1165), (8393, 8405), (8524, 8526), (8539, 8541), (8556, 8587), (9729, 9757)	(883, 934), (1138, 1182), (1436, 1437), (1449, 1487), (1809, 1838), (1900, 1908), (5000, 5003), (5023, 5045), (5584, 5589), (6110, 6111), (8382, 8425), (8502, 8612), (8773, 8792), (9338, 9348), (9423, 9446), (9533, 9541), (9718, 9773), (10392, 10453)
GCF_000897715.1	Ntaya virus	Flaviviridae	NC_018705.3	YP_006846328.2	polyprotein	(1, 105)	core protein C	(95, 409)	10943	105	(8462, 8482), (8494, 8515), (9694, 9749), (10379, 10380), (10396, 10416)	(845, 904), (1118, 1157), (1396, 1452), (1797, 1800), (2555, 2584), (3435, 3435), (6516, 6523), (6821, 6823), (8086, 8089), (8110, 8112), (8360, 8382), (8451, 8560), (8747, 8771), (8897, 8903), (9334, 9337), (9397, 9420), (9689, 9756), (9780, 9781), (9793, 9809), (10331, 10343), (10364, 10430)
GCF_000897875.1	Zea mosaic virus	Potyviridae	NC_018833.1	YP_006906026.1	polyprotein	(2831, 3051)	Poty_coat	(8634, 9296)	9544	221	(1240, 1255), (8535, 8536), (8549, 8618)	(868, 915), (1161, 1167), (1208, 1267), (1399, 1409), (3214, 3215), (3398, 3440), (3456, 3458), (5771, 5774), (8322, 8347), (8368, 8369), (8489, 8638), (8659, 8667), (8733, 8794), (8935, 8984)
GCF_000897915.1	Pokeweed mosaic virus	Potyviridae	NC_018872.2	YP_008719797.1	coat protein			(8463, 9281)	9512	273	(441, 444), (3317, 3317), (5097, 5099), (6143, 6147), (6794, 6805), (6821, 6834), (8442, 8451), (8480, 8486), (8840, 8877)	(441, 454), (585, 590), (791, 801), (818, 819), (836, 838), (1307, 1326), (3265, 3335), (4289, 4297), (5088, 5143), (6116, 6154), (6205, 6213), (6228, 6239), (6403, 6403), (6483, 6490), (6784, 6846), (8436, 8493), (8636, 8646), (8827, 8892)
GCF_000897955.1	Astrovirus VA4	Astroviridae	NC_019027.1	YP_006905857.1	putative capsid protein			(4214, 6400)	6518	729	(2224, 2226), (2496, 2509), (2782, 2808)	(2216, 2268), (2475, 2542), (2575, 2583), (2687, 2690), (2762, 2815), (2892, 2898), (2951, 2985), (3164, 3167), (3310, 3311), (3327, 3329)
GCF_000898035.1	Tomato necrotic stunt virus	Potyviridae	NC_017824.1	YP_006280740.1	coat protein			(8777, 9607)	10057	277	(3563, 3570), (3600, 3612), (6011, 6035), (9164, 9222)	(1277, 1297), (1592, 1649), (1797, 1809), (1887, 1900), (1955, 1980), (2000, 2009), (2021, 2032), (3291, 3297), (3382, 3382), (3486, 3487), (3510, 3528), (3552, 3618), (3750, 3751), (4533, 4536), (4622, 4623), (4635, 4636), (4647, 4654), (4802, 4808), (4820, 4859), (5875, 5877), (5946, 5971), (5983, 6044), (6242, 6242), (6761, 6775), (8755, 8765), (9160, 9224)
GCF_000898055.1	American hop latent virus	Betaflexiviridae	NC_017859.1	YP_006297590.1	capsid protein			(7285, 8253)	8601	323	(4830, 4830), (4913, 4938), (4967, 4968), (4994, 4998), (5009, 5025), (5094, 5103), (5190, 5197), (5243, 5250), (7739, 7756)	(1943, 1952), (1964, 1965), (2382, 2393), (4763, 4763), (4783, 4844), (4897, 4898), (4909, 5047), (5087, 5141), (5152, 5217), (5235, 5263), (7737, 7781)
GCF_000898115.1	Grapevine deformation virus	Secoviridae	NC_017938.1	YP_006347590.1	p2 protein	(768, 937)	Nepo_coat	(2538, 3047)	3753	170	(2766, 2774), (2786, 2822)	(294, 300), (2642, 2660), (2692, 2695), (2711, 2717), (2741, 2825), (3141, 3144), (3163, 3201), (3214, 3256)
GCF_000898115.1	Grapevine deformation virus	Secoviridae	NC_017938.1	YP_006347590.1	p2 protein	(945, 1103)	Nepo_coat_C	(3069, 3545)	3753	159	(2436, 2471)	(1616, 1616), (2428, 2492), (2810, 2853), (2922, 2946), (3048, 3048), (3061, 3063), (3386, 3413)
GCF_000898115.1	Grapevine deformation virus	Secoviridae	NC_017938.1	YP_006347590.1	p2 protein	(604, 694)	Nepo_coat_N	(2046, 2318)	3753	91	(1387, 1389), (1541, 1571)	(744, 749), (1112, 1153), (1368, 1416), (1523, 1599), (2343, 2344), (2358, 2364), (2376, 2379), (2898, 2903)
GCF_000898115.1	Grapevine deformation virus	Secoviridae	NC_017939.1	YP_006347590.1	p2 protein	(768, 937)	Nepo_coat	-	7386	170	(287, 346), (3271, 3283), (3308, 3308)	(287, 362), (3128, 3129), (3246, 3377), (3427, 3502), (3520, 3522), (5041, 5086), (5097, 5103), (5437, 5442), (5465, 5467), (5485, 5485)
GCF_000898115.1	Grapevine deformation virus	Secoviridae	NC_017939.1	YP_006347590.1	p2 protein	(945, 1103)	Nepo_coat_C	-	7386	159	(3260, 3288), (3443, 3478), (3551, 3553), (3587, 3588)	(357, 368), (678, 681), (2699, 2711), (3155, 3159), (3246, 3311), (3414, 3637), (4284, 4290), (5414, 5419), (5436, 5438), (6317, 6336)
GCF_000898115.1	Grapevine deformation virus	Secoviridae	NC_017939.1	YP_006347590.1	p2 protein	(604, 694)	Nepo_coat_N	-	7386	91	(3311, 3384)	(388, 414), (549, 559), (2559, 2591), (3149, 3248), (3285, 3411), (5133, 5192)
GCF_000898155.1	Cyrtanthus elatus virus A	Potyviridae	NC_017977.1	YP_006383504.1	polyprotein	(2869, 3101)	Poty_coat	(9064, 9762)	9908	233	(620, 682), (797, 797), (1925, 1934), (9392, 9432)	(611, 724), (770, 776), (787, 834), (951, 956), (1919, 1966), (1978, 1982), (2301, 2335), (4044, 4045), (5698, 5698), (6219, 6220), (6332, 6337), (6358, 6379), (6726, 6733), (6823, 6825), (6940, 6960), (7077, 7110), (7256, 7256), (7274, 7286), (7432, 7433), (7463, 7469), (8807, 8823), (8834, 8844), (9382, 9442)
GCF_000898355.1	Cucurbit chlorotic yellows virus	Closteroviridae	NC_018174.1	YP_006522432.1	minor coat protein			(5693, 7114)	8041	474	(3436, 3437), (6372, 6392), (6822, 6834), (7003, 7004), (7068, 7097)	(3423, 3450), (4975, 4983), (5311, 5329), (6359, 6411), (6798, 6844), (6870, 6873), (6983, 7188), (7199, 7205)
GCF_000898355.1	Cucurbit chlorotic yellows virus	Closteroviridae	NC_018173.1	YP_006522432.1	minor coat protein			-	8607	474	(2570, 2577), (2931, 2960), (3329, 3337), (3355, 3360), (3609, 3630), (6934, 6936), (7196, 7206)	(1184, 1186), (2206, 2225), (2567, 2621), (2910, 3027), (3324, 3371), (3600, 3642), (6502, 6502), (6902, 6941), (7190, 7232), (7298, 7308), (7409, 7415), (7792, 7816)
GCF_000898355.1	Cucurbit chlorotic yellows virus	Closteroviridae	NC_018174.1	YP_006522431.1	coat protein			(4941, 5690)	8041	250	(2812, 2821), (5343, 5343), (6468, 6546)	(2806, 2833), (2851, 2868), (2895, 2906), (3228, 3231), (4749, 4749), (5124, 5153), (5167, 5168), (5290, 5291), (5324, 5346), (5987, 5992), (6018, 6033), (6381, 6403), (6417, 6418), (6434, 6563), (6973, 6985), (7023, 7036), (7048, 7058), (7264, 7280), (7321, 7364), (7376, 7377), (7421, 7423)
GCF_000898355.1	Cucurbit chlorotic yellows virus	Closteroviridae	NC_018173.1	YP_006522431.1	coat protein			-	8607	250	(1691, 1707), (3092, 3106), (5920, 5937), (6071, 6109)	(851, 853), (1645, 1719), (2486, 2487), (3068, 3126), (3140, 3148), (3170, 3198), (4377, 4394), (4427, 4435), (4451, 4452), (4601, 4603), (4628, 4628), (4641, 4648), (4669, 4670), (5902, 5950), (6022, 6026), (6047, 6122), (6617, 6617), (6659, 6663), (7401, 7404), (7557, 7562), (8004, 8044), (8140, 8172)
GCF_000898455.1	Amazon lily mild mottle virus	Bromoviridae	NC_018403.1	YP_006576521.1	coat protein			-	2507	204	(1185, 1194), (1257, 1268), (1279, 1279)	(1027, 1045), (1183, 1197), (1227, 1288)
GCF_000898455.1	Amazon lily mild mottle virus	Bromoviridae	NC_018404.1	YP_006576521.1	coat protein			(1542, 2153)	2530	204	(1445, 1466)	(590, 591), (622, 626), (1178, 1184), (1351, 1358), (1420, 1475), (2147, 2164), (2183, 2186)
GCF_000898455.1	Amazon lily mild mottle virus	Bromoviridae	NC_018402.1	YP_006576521.1	coat protein			-	3169	204	(2603, 2624), (2648, 2649)	(2107, 2122), (2347, 2356), (2384, 2387), (2578, 2671)
GCF_000898475.1	Orthohepevirus D	Hepeviridae	NC_018382.1	YP_006576508.1	capsid protein			(4777, 6687)	6796	637	(5702, 5752)	(2230, 2270), (2612, 2625), (5492, 5583), (5676, 5782)
GCF_000898575.1	Limnipivirus A	Picornaviridae	NC_018506.1	YP_006628179.1	VP1 capsid protein			(2114, 2998)	8050	295	(2553, 2585), (3331, 3332), (3343, 3351), (4553, 4582)	(2325, 2335), (2549, 2589), (3120, 3144), (3215, 3228), (3318, 3372), (3992, 3998), (4114, 4143), (4459, 4481), (4547, 4604), (4857, 4862), (4947, 4948), (5616, 5621), (5637, 5687), (6238, 6252), (6418, 6437), (6449, 6456)
GCF_000898575.1	Limnipivirus A	Picornaviridae	NC_018506.1	YP_006628177.1	VP0 capsid protein			(713, 1426)	8050	238	(3303, 3326), (4181, 4182), (4410, 4422), (4462, 4463), (4646, 4672), (5264, 5279)	(1082, 1084), (2168, 2172), (2189, 2195), (3297, 3338), (4168, 4187), (4203, 4223), (4304, 4329), (4404, 4467), (4530, 4560), (4629, 4688), (4699, 4700), (4768, 4793), (4923, 4933), (4976, 4979), (5011, 5011), (5242, 5288), (5627, 5646), (5666, 5670)
GCF_000898575.1	Limnipivirus A	Picornaviridae	NC_018506.1	YP_006628178.1	VP3 capsid protein			(1427, 2113)	8050	229	(2931, 2937), (2957, 2992), (3003, 3014), (4313, 4331)	(1763, 1790), (2014, 2033), (2087, 2090), (2918, 3023), (3091, 3114), (3322, 3389), (3422, 3426), (3767, 3767), (4272, 4359), (4430, 4434), (4685, 4727), (4790, 4800), (5846, 5851)
GCF_000898595.2	Macrobrachium rosenbergii Taihu virus	Dicistroviridae	NC_018570.2	YP_006666504.1	capsid protein precursor	(854, 1029)	CRPV_capsid	(9520, 10047)	10303	176	(297, 312), (402, 457), (475, 477), (1586, 1586), (1629, 1647), (4113, 4116), (7597, 7602)	(296, 335), (360, 368), (394, 487), (588, 620), (702, 705), (1578, 1664), (2833, 2844), (2877, 2884), (4070, 4085), (4097, 4125), (4150, 4157), (6981, 6989), (7025, 7039), (7077, 7089), (7101, 7115), (7197, 7239), (7253, 7254), (7548, 7549), (7581, 7628), (9116, 9125), (9804, 9805)
GCF_000898695.1	Culex originated Tymoviridae-like virus	Tymoviridae	NC_018703.1	YP_006843894.1	coat protein			(5494, 6237)	6471	248	(2057, 2068), (2103, 2107), (2135, 2151), (2174, 2192), (2219, 2225), (2265, 2266)	(1658, 1686), (1774, 1783), (2027, 2036), (2050, 2154), (2170, 2238), (2257, 2316), (4061, 4063), (4304, 4311), (4393, 4425), (4440, 4441)
GCF_000898715.1	Apple green crinkle associated virus	Betaflexiviridae	NC_018714.1	YP_006860593.1	coat protein			(7924, 9132)	9266	403	(678, 683), (718, 721), (848, 855), (882, 884), (1116, 1140), (8527, 8559)	(664, 734), (765, 768), (829, 901), (941, 942), (982, 996), (1078, 1175), (1354, 1355), (1558, 1585), (5025, 5039), (5059, 5080), (5844, 5873), (8499, 8568), (8583, 8612)
GCF_000898935.1	Sweet potato virus G	Potyviridae	NC_018093.1	YP_006493333.1	polyprotein	(3253, 3485)	Poty_coat	(9868, 10566)	10798	233	(1343, 1414), (9629, 9640), (10207, 10222)	(1120, 1179), (1328, 1439), (1504, 1505), (1534, 1546), (1588, 1588), (1615, 1620), (1642, 1644), (2281, 2287), (2484, 2547), (2654, 2658), (2749, 2749), (3396, 3403), (3979, 3982), (4272, 4273), (4375, 4377), (4591, 4597), (6363, 6364), (6481, 6496), (6524, 6530), (6691, 6699), (6735, 6735), (6836, 6877), (7461, 7461), (7699, 7731), (7909, 7910), (8187, 8188), (8416, 8422), (8499, 8501), (9037, …
GCF_000898975.1	Pasivirus A	Picornaviridae	NC_018226.1	YP_006546261.1	VP1			(1870, 2739)	6916	290	(937, 938), (955, 968), (1132, 1138), (2281, 2324)	(587, 600), (923, 985), (1003, 1011), (1105, 1154), (1246, 1260), (1288, 1298), (1316, 1333), (2274, 2334), (2398, 2410), (5505, 5509), (5611, 5638), (6132, 6134), (6222, 6239)
GCF_000898975.1	Pasivirus A	Picornaviridae	NC_018226.1	YP_006546259.1	VP0			(379, 1137)	6916	253	(737, 746), (778, 785), (852, 856), (901, 902), (944, 946), (1380, 1404), (6154, 6160)	(730, 789), (814, 830), (845, 909), (939, 992), (1075, 1084), (1355, 1410), (1467, 1477), (1503, 1509), (1781, 1794), (2227, 2227), (3110, 3114), (6147, 6168), (6265, 6274)
GCF_000898975.1	Pasivirus A	Picornaviridae	NC_018226.1	YP_006546260.1	VP3			(1138, 1869)	6916	244	(1302, 1345), (1409, 1423), (1474, 1479)	(676, 685), (759, 761), (1019, 1034), (1065, 1077), (1165, 1209), (1284, 1449), (1472, 1495), (1518, 1519), (2487, 2489), (2510, 2513), (2670, 2678), (2703, 2717), (2757, 2760), (2793, 2796), (5703, 5704), (5986, 5988), (6123, 6138)
GCF_000899495.1	Bat coronavirus HKU10	Coronaviridae	NC_018871.1	YP_006908646.1	nucleocapsid protein			(26308, 27513)	28494	402	(26446, 26545), (26709, 26737), (26845, 26846), (26862, 26995), (27014, 27016), (27030, 27032), (27062, 27067), (27316, 27317), (27346, 27366)	(2424, 2426), (2813, 2957), (3025, 3040), (3551, 3557), (3850, 3851), (4177, 4207), (4340, 4368), (4509, 4513), (4531, 4567), (4578, 4589), (4681, 4696), (12340, 12350), (14320, 14358), (20052, 20073), (20090, 20095), (23759, 23759), (26259, 26360), (26414, 27107), (27260, 27405), (27449, 27516), (27535, 27539), (27558, 27572)
GCF_000899535.1	Astrovirus MLB3	Astroviridae	NC_019028.1	YP_006905854.1	putative capsid protein			(3843, 6083)	6124	747	(4933, 4970)	(2103, 2110), (2191, 2248), (2263, 2268), (2294, 2300), (2313, 2323), (2336, 2361), (2512, 2524), (3632, 3649), (3802, 3803), (4449, 4453), (4931, 4973)
GCF_000899555.1	Diuris virus A	Betaflexiviridae	NC_019029.1	YP_006908998.1	coat protein			(6165, 6713)	6956	183	(2357, 2423)	(1535, 1540), (1558, 1558), (1609, 1616), (1637, 1639), (1655, 1656), (1733, 1744), (1783, 1785), (2081, 2086), (2123, 2129), (2171, 2179), (2202, 2207), (2223, 2232), (2278, 2287), (2304, 2503), (2621, 2660)
GCF_000899815.1	Potato virus H	Betaflexiviridae	NC_018175.1	YP_006522438.1	capsid protein			(7169, 8044)	8410	292	(4793, 4794), (4806, 4862), (4915, 4917), (5005, 5008), (5082, 5092), (5121, 5126)	(4755, 4869), (4904, 4963), (4989, 5018), (5074, 5169), (5335, 5348), (7194, 7195), (7576, 7587), (7603, 7664), (7833, 7837)
GCF_000900095.2	Suakwa aphid-borne yellows virus	Solemoviridae	NC_018571.2	YP_006666508.1	P3-P5 readthrough protein	(63, 199)	Luteo_coat	(3825, 4235)	5843	137	(4306, 4325), (4396, 4428)	(1579, 1603), (4094, 4134), (4187, 4238), (4264, 4335), (4378, 4440), (4971, 4976), (5144, 5178)
GCF_000900095.2	Suakwa aphid-borne yellows virus	Solemoviridae	NC_018571.2	YP_006666509.1	P3	(63, 199)	Luteo_coat	(3825, 4235)	5843	137	(4306, 4325), (4396, 4428)	(1579, 1603), (4094, 4134), (4187, 4238), (4264, 4335), (4378, 4440), (4971, 4976), (5144, 5178)
GCF_000900135.1	Murine astrovirus	Astroviridae	NC_018702.1	YP_006843892.1	capsid protein			(4271, 6724)	6838	818	(2760, 2768), (3105, 3109), (3182, 3206), (5477, 5490)	(2093, 2095), (2109, 2111), (2350, 2371), (2585, 2598), (2686, 2694), (2705, 2772), (3099, 3119), (3153, 3160), (3172, 3214), (3967, 3975), (5472, 5503), (5524, 5526)
GCF_000900395.1	Rubus canadensis virus 1	Betaflexiviridae	NC_019025.1	YP_006905865.1	coat protein			(7412, 8194)	8328	261	(482, 489), (5190, 5237), (5266, 5275), (5368, 5375)	(448, 510), (1487, 1493), (1691, 1716), (2607, 2658), (3436, 3439), (4076, 4102), (4275, 4277), (4466, 4468), (4800, 4804), (4826, 4826), (4837, 4839), (5071, 5077), (5119, 5131), (5145, 5288), (5352, 5386), (5523, 5554)
GCF_000900415.1	Rose yellow mosaic virus	Potyviridae	NC_019031.1	YP_006905847.1	polyprotein	(2829, 3065)	Poty_coat	(8670, 9380)	9508	237	(494, 503), (613, 614), (641, 655), (767, 779), (811, 811), (843, 866), (878, 895), (4909, 4916), (5164, 5173)	(388, 405), (472, 524), (568, 571), (598, 662), (760, 788), (803, 815), (835, 900), (1972, 1988), (2001, 2008), (2150, 2155), (2402, 2421), (4899, 4942), (5056, 5064), (5137, 5182), (5209, 5224), (5238, 5268), (9039, 9039)
GCF_000901135.1	Mink calicivirus	Caliciviridae	NC_019712.1	YP_007111845.1	ORF2 protein	(143, 415)	Calici_coat	(6283, 7101)	8427	273	(807, 844), (887, 911), (1001, 1021), (1036, 1052)	(728, 731), (789, 1096), (1136, 1141), (1240, 1250), (1368, 1393), (2112, 2114), (2233, 2243), (2323, 2339)
GCF_000901155.1	Middle East respiratory syndrome-related coronavirus	Coronaviridae	NC_019843.3	YP_009047211.1	nucleocapsid protein			(28566, 29804)	30119	413	(28761, 28791), (28819, 28822), (28834, 28894), (28937, 28937), (28959, 28986), (29055, 29072), (29111, 29113), (29136, 29216), (29237, 29250), (29265, 29307), (29416, 29422), (29456, 29469)	(654, 677), (827, 836), (1251, 1258), (3232, 3246), (3913, 3955), (5500, 5501), (5518, 5540), (5651, 5667), (6049, 6082), (6225, 6258), (7519, 7520), (10024, 10047), (12143, 12170), (12304, 12337), (12891, 12899), (13133, 13137), (15227, 15235), (15304, 15347), (16081, 16094), (16923, 16936), (17072, 17134), (17505, 17508), (17594, 17598), (17868, 17890), (17915, 17918), (18134, 18156), (18486, 1…
GCF_000901295.1	Enterobacteria phage C-1 INW-2012	Leviviridae	NC_019920.1	YP_007237127.1	capsid protein			(1379, 1777)	3523	133	(1338, 1338), (1922, 1923), (1935, 1945), (2438, 2453)	(1026, 1036), (1311, 1346), (1565, 1570), (1911, 1959), (2433, 2462), (2579, 2582), (2757, 2758), (2914, 2917), (3130, 3148)
GCF_000901475.1	Astrovirus VA3	Astroviridae	NC_019026.1	YP_006905860.1	putative capsid protein			(4219, 6483)	6581	755	(2692, 2728), (2854, 2864)	(2174, 2175), (2476, 2486), (2549, 2558), (2666, 2742), (2843, 2880), (2948, 3024), (3343, 3350), (3377, 3378), (5331, 5353)
GCF_000901495.1	Diuris virus B	Betaflexiviridae	NC_019030.1	YP_006908993.1	coat protein			(6165, 6713)	7001	183	(1734, 1799)	(306, 317), (364, 367), (382, 389), (1443, 1472), (1538, 1540), (1579, 1622), (1690, 1855), (1924, 1937), (1962, 1971), (1999, 2008), (2552, 2554), (2620, 2650), (2855, 2856), (2869, 2877)
GCF_000901615.1	Ornithogalum mosaic virus	Potyviridae	NC_019409.1	YP_006989380.1	polyprotein	(2785, 3013)	Poty_coat	(8479, 9165)	9445	229	(3048, 3050), (3339, 3345), (3374, 3385), (3533, 3558), (4584, 4585), (8796, 8836)	(378, 393), (496, 503), (1172, 1175), (1357, 1358), (1675, 1678), (2009, 2012), (2027, 2041), (3004, 3008), (3027, 3075), (3178, 3218), (3316, 3407), (3520, 3562), (4560, 4588), (4601, 4613), (5082, 5110), (5613, 5619), (5741, 5767), (6112, 6112), (6130, 6149), (7238, 7240), (8441, 8441), (8705, 8734), (8790, 8841)
GCF_000901635.1	Yam mild mosaic virus	Potyviridae	NC_019412.1	YP_006990077.1	polyprotein	(2850, 3082)	Poty_coat	(8688, 9386)	9538	233	(601, 609), (642, 642), (1629, 1629), (1866, 1870), (3829, 3829), (6041, 6085), (8435, 8435), (9028, 9058)	(395, 399), (571, 683), (709, 714), (849, 850), (1618, 1634), (1840, 1840), (1855, 1884), (3048, 3049), (3201, 3222), (3586, 3590), (3614, 3632), (3700, 3730), (3805, 3834), (4826, 4829), (5254, 5254), (6033, 6088), (6419, 6440), (7486, 7496), (7563, 7576), (7760, 7766), (8412, 8445), (8945, 8948), (9015, 9061)
GCF_000902155.1	Enterobacteria phage M	Leviviridae	NC_019707.1	YP_007111574.1	coat protein			(1305, 1703)	3405	133	(1481, 1489), (1663, 1682)	(1371, 1397), (1479, 1511), (1632, 1689), (1785, 1795), (1818, 1820), (2805, 2817), (2922, 2938)
GCF_000902235.1	Blue squill virus A	Potyviridae	NC_019415.1	YP_006990202.1	polyprotein	(2853, 3082)	Poty_coat	(8816, 9505)	9842	230	(1602, 1603), (1726, 1746), (6000, 6043), (8751, 8758), (8772, 8787), (8805, 8810)	(1402, 1421), (1500, 1500), (1589, 1623), (1719, 1759), (1960, 1969), (3168, 3176), (3199, 3200), (3322, 3323), (3808, 3812), (3825, 3826), (4905, 4907), (5781, 5788), (5880, 5884), (5895, 5903), (5917, 5923), (5934, 5938), (5981, 6060), (6135, 6191), (6278, 6278), (6371, 6401), (6412, 6415), (7228, 7229), (7464, 7494), (8726, 8820), (9024, 9028)
GCF_000903235.1	Caulobacter phage phiCb5	Leviviridae	NC_019453.1	YP_007002851.1	coat protein			(1239, 1607)	3762	123	(2807, 2807), (2822, 2826), (3421, 3451), (3542, 3546)	(531, 534), (880, 882), (1041, 1059), (1166, 1182), (1269, 1269), (1287, 1295), (2736, 2739), (2789, 2838), (2890, 2898), (2913, 2922), (3418, 3454), (3525, 3547)
GCF_000903455.1	Porcine astrovirus 3	Astroviridae	NC_019494.1	YP_007003832.1	ORF2	(119, 459)	Astro_capsid_N	(4249, 5271)	6460	341	(2036, 2091)	(2016, 2115), (2227, 2229), (2248, 2264), (2348, 2350), (2630, 2648), (2728, 2744), (3011, 3052), (3442, 3456), (3733, 3745), (3834, 3836), (3910, 3939), (4087, 4118), (4545, 4552)
GCF_000903835.1	Enterobacteria phage Hgal1	Leviviridae	NC_019922.1	YP_007237173.1	capsid protein			(1403, 1798)	3562	132	(299, 300), (507, 511), (1354, 1384)	(288, 304), (316, 333), (401, 418), (496, 540), (579, 596), (806, 827), (1339, 1391)
GCF_000903935.1	Moroccan pepper virus	Tombusviridae	NC_020073.2	YP_009037608.1	capsid protein			(2645, 3817)	4772	391	(3231, 3267)	(2731, 2764), (2931, 2991), (3201, 3293), (3829, 3829)
GCF_000903975.1	Colombian datura virus	Potyviridae	NC_020072.1	YP_007346986.1	polyprotein	(2841, 3073)	Poty_coat	(8675, 9373)	9621	233	(4341, 4342), (4834, 4845), (4857, 4867), (5207, 5218), (7017, 7017), (8225, 8226), (8588, 8642), (8687, 8693)	(625, 627), (1199, 1208), (4314, 4314), (4329, 4353), (4810, 4812), (4830, 4872), (5123, 5128), (5202, 5236), (5248, 5265), (5601, 5611), (5656, 5661), (5674, 5692), (5771, 5784), (6025, 6031), (6050, 6053), (6655, 6671), (6896, 6900), (6913, 6918), (6944, 6945), (6992, 7050), (7371, 7373), (7415, 7416), (7743, 7764), (7860, 7867), (8222, 8238), (8570, 8664), (8676, 8696), (8912, 8913), (9012, 90…
GCF_000904735.1	Sunflower mild mosaic virus	Potyviridae	NC_021065.1	YP_007872240.1	polyprotein	(2904, 3136)	Poty_coat	(8870, 9568)	9718	233	(572, 591), (884, 885), (3745, 3806), (8835, 8842)	(563, 626), (878, 901), (1401, 1414), (3353, 3386), (3619, 3651), (3663, 3665), (3733, 3813), (4857, 4861), (5394, 5395), (5414, 5414), (7149, 7159), (7613, 7617), (7892, 7917), (8381, 8384), (8724, 8767), (8778, 8795), (8829, 8848), (8870, 8876), (9068, 9092), (9194, 9242)
GCF_000904775.1	Rodent hepacivirus	Flaviviridae	NC_021153.1	YP_007905984.1	core protein C			(403, 906)	8879	168	(3585, 3595), (3617, 3630), (3991, 3996), (6770, 6824)	(637, 658), (669, 671), (1196, 1201), (3577, 3641), (3977, 4042), (4126, 4128), (4482, 4532), (4574, 4619), (6735, 6833), (7115, 7163), (8019, 8032)
GCF_000905635.1	Sweet potato latent virus	Potyviridae	NC_020896.1	YP_007697620.1	polyprotein	(3012, 3244)	Poty_coat	(9177, 9875)	10081	233	(886, 887), (1994, 1994), (5647, 5658), (8851, 8863), (8875, 8890), (8931, 8933), (9498, 9556)	(876, 892), (1984, 2005), (2951, 3011), (3888, 3899), (5529, 5530), (5640, 5678), (5964, 6013), (6129, 6152), (6553, 6561), (6581, 6590), (6665, 6669), (7212, 7231), (7655, 7655), (8339, 8342), (8656, 8681), (8842, 8912), (8923, 8946), (9015, 9053), (9495, 9558)
GCF_000906515.1	Brugmansia mosaic virus	Potyviridae	NC_020105.1	YP_007354897.1	coat protein			(8634, 9455)	9796	274	(5887, 5935), (9014, 9071)	(443, 450), (801, 903), (1003, 1017), (1175, 1178), (1537, 1538), (1923, 1926), (2789, 2797), (2893, 2899), (3114, 3152), (3230, 3245), (3269, 3287), (5179, 5179), (5863, 5952), (6161, 6165), (6251, 6309), (6638, 6641), (8694, 8727), (9011, 9075)
GCF_000906675.1	Rosa rugosa leaf distortion virus	Tombusviridae	NC_020415.1	YP_007501039.1	coat protein			(2594, 3610)	3971	339	(3076, 3084), (3103, 3129)	(2375, 2407), (2656, 2706), (2722, 2724), (2800, 2800), (3070, 3134), (3257, 3259)
GCF_000906715.1	Andean potato latent virus	Tymoviridae	NC_020470.1	YP_007517181.1	coat protein			(5646, 6209)	6337	188	(1723, 1763), (1797, 1813), (1826, 1839)	(1263, 1276), (1477, 1480), (1704, 1853), (1929, 1948), (1996, 2055), (2070, 2098), (2188, 2189), (3788, 3794), (3809, 3811), (3827, 3831), (3844, 3845)
GCF_000907155.1	Cherry rusty mottle associated virus	Betaflexiviridae	NC_020996.1	YP_007761586.1	coat protein			(7396, 8202)	8397	269	(2405, 2412), (7764, 7830)	(1430, 1451), (1675, 1684), (1712, 1714), (1747, 1888), (2049, 2050), (2078, 2080), (2091, 2094), (2195, 2209), (2362, 2424), (5099, 5118), (5151, 5154), (7658, 7672), (7741, 7839), (7851, 7875)
GCF_000907315.1	Enterovirus F	Picornaviridae	NC_021220.1	YP_009020965.1	capsid protein VP1			(2497, 3321)	7397	275	(744, 798), (1259, 1262), (2880, 2892), (6082, 6084), (6111, 6112)	(720, 816), (1225, 1295), (2852, 2857), (2878, 2920), (2935, 2939), (4626, 4644), (4661, 4668), (5577, 5594), (6037, 6135)
GCF_000907315.1	Enterovirus F	Picornaviridae	NC_021220.1	YP_009020963.1	capsid protein VP2			(1030, 1767)	7397	246	(530, 590), (624, 627), (5904, 5904), (6099, 6112)	(523, 599), (621, 637), (792, 800), (1060, 1112), (1240, 1255), (2148, 2166), (2759, 2784), (5892, 5917), (6096, 6158), (6192, 6218), (6231, 6241), (6554, 6578)
GCF_000907315.1	Enterovirus F	Picornaviridae	NC_021220.1	YP_009020964.1	capsid protein VP3			(1768, 2496)	7397	243	(2133, 2134), (2907, 2923), (2939, 2940), (5726, 5729), (6061, 6103)	(895, 908), (937, 947), (1397, 1403), (1690, 1715), (2126, 2162), (2882, 2959), (5066, 5082), (5649, 5651), (5669, 5669), (5682, 5700), (5711, 5740), (5932, 5935), (6006, 6013), (6028, 6117), (6300, 6300), (6317, 6318)
GCF_000907315.1	Enterovirus F	Picornaviridae	NC_021220.1	YP_009020962.1	capsid protein VP4			(823, 1029)	7397	69	(937, 956), (1483, 1494), (5297, 5298), (6051, 6083), (6259, 6274)	(290, 314), (927, 1001), (1473, 1507), (1877, 1912), (2245, 2269), (2448, 2449), (2467, 2479), (4347, 4358), (5282, 5318), (5462, 5471), (5849, 5856), (6048, 6091), (6251, 6284), (6798, 6819)
GCF_000907335.1	Donkey orchid virus A	Potyviridae	NC_021197.1	YP_007969412.1	polyprotein	(2949, 3043)	Poty_coat	(8962, 9246)	9868	95	(486, 487), (3285, 3285), (3301, 3324), (3519, 3524), (7433, 7462), (7556, 7567), (8836, 8847), (8864, 8867), (9116, 9134), (9155, 9158)	(468, 470), (483, 491), (1829, 1856), (1879, 1880), (2381, 2394), (2635, 2682), (3275, 3326), (3432, 3437), (3468, 3474), (3490, 3530), (3542, 3546), (4688, 4693), (4918, 4923), (6268, 6273), (6592, 6612), (6631, 6650), (7094, 7097), (7310, 7322), (7423, 7472), (7553, 7600), (8232, 8238), (8815, 8877), (9097, 9174), (9190, 9190)
GCF_000907695.1	Barley yellow dwarf virus kerII	Tombusviridae	NC_021481.1	YP_008083727.1	coat protein P3			(2872, 3459)	5736	196	(3182, 3196), (3236, 3237), (4467, 4500)	(3176, 3242), (3370, 3423), (3446, 3462), (4135, 4154), (4431, 4434), (4449, 4524), (4619, 4646)
GCF_000908175.1	Calibrachoa mottle virus	Tombusviridae	NC_021926.1	YP_008378655.1	coat protein			(2657, 3682)	3919	342	(2714, 2723), (2753, 2773)	(2327, 2327), (2398, 2407), (2431, 2442), (2483, 2491), (2524, 2527), (2540, 2542), (2556, 2583), (2604, 2606), (2711, 2728), (2742, 2811), (2839, 2839), (2867, 2870)
GCF_000908875.1	Burdock mottle virus	Benyviridae	NC_021736.1	YP_008219065.1	coat protein			(148, 690)	4315	181	(649, 651), (1499, 1513), (1535, 1561)	(629, 664), (1328, 1330), (1458, 1636)
GCF_000908875.1	Burdock mottle virus	Benyviridae	NC_021735.1	YP_008219065.1	coat protein			-	7038	181	(1123, 1124), (1152, 1206), (5746, 5756), (5774, 5780)	(856, 883), (915, 919), (932, 960), (984, 994), (1037, 1039), (1090, 1219), (2886, 2893), (2940, 2947), (3021, 3021), (5535, 5536), (5699, 5797), (5892, 5897), (5938, 5951)
GCF_000908975.1	Habenaria mosaic virus	Potyviridae	NC_021786.1	YP_008320591.1	coat protein			(8436, 9296)	9499	287	(8485, 8490), (8835, 8899), (8920, 8928), (8941, 8952)	(848, 848), (972, 990), (1630, 1630), (1656, 1658), (1973, 1976), (4051, 4064), (4362, 4364), (5107, 5129), (5339, 5373), (5688, 5718), (5834, 5842), (5869, 5878), (6315, 6315), (6420, 6464), (8023, 8045), (8385, 8405), (8473, 8512), (8633, 8638), (8808, 8809), (8826, 8982), (9000, 9000)
GCF_000909295.1	Maize yellow dwarf virus RMV	Solemoviridae	NC_021484.1	YP_008083741.1	P3-P5	(62, 198)	Luteo_coat	(3699, 4109)	5612	137	(1582, 1587), (1610, 1611), (1639, 1645), (1785, 1800), (1820, 1842), (4011, 4016), (4028, 4030), (4319, 4323)	(1533, 1540), (1552, 1656), (1782, 1847), (3444, 3454), (3994, 4041), (4053, 4067), (4084, 4087), (4315, 4337)
GCF_000909295.1	Maize yellow dwarf virus RMV	Solemoviridae	NC_021484.1	YP_008083742.1	P3	(62, 198)	Luteo_coat	(3699, 4109)	5612	137	(1582, 1587), (1610, 1611), (1639, 1645), (1785, 1800), (1820, 1842), (4011, 4016), (4028, 4030), (4319, 4323)	(1533, 1540), (1552, 1656), (1782, 1847), (3444, 3454), (3994, 4041), (4053, 4067), (4084, 4087), (4315, 4337)
GCF_000909315.1	Parechovirus C	Picornaviridae	NC_021482.1	YP_008119837.1	VP1 protein			(2261, 3190)	7537	310	(935, 951), (1462, 1486), (2695, 2718)	(907, 981), (1097, 1114), (1125, 1141), (1247, 1313), (1420, 1505), (2678, 2679), (2693, 2754), (5146, 5147), (5308, 5311), (6338, 6341)
GCF_000909315.1	Parechovirus C	Picornaviridae	NC_021482.1	YP_008119835.1	VP0 protein			(755, 1531)	7537	259	(1001, 1038), (1060, 1064), (1165, 1174), (1185, 1193), (1355, 1365)	(822, 844), (975, 1090), (1113, 1127), (1156, 1245), (1262, 1267), (1339, 1394), (1697, 1705), (1853, 1860), (2644, 2649), (5540, 5547), (6233, 6246)
GCF_000909315.1	Parechovirus C	Picornaviridae	NC_021482.1	YP_008119836.1	VP3 protein			(1532, 2260)	7537	243	(950, 1013), (1344, 1345), (1513, 1517), (5186, 5190), (5281, 5281), (5547, 5548)	(862, 867), (921, 927), (944, 1025), (1154, 1155), (1307, 1359), (1490, 1529), (1895, 1918), (3798, 3799), (4390, 4395), (4999, 5022), (5095, 5113), (5134, 5165), (5176, 5207), (5263, 5285), (5544, 5552), (5565, 5570), (5702, 5703), (5726, 5726)
GCF_000910175.1	Grapevine satellite virus		NC_021480.1	YP_008083722.1	ORF1	(23, 147)	Potex_coat	(267, 641)	1060	125	(717, 740)	(709, 747)
GCF_000910275.1	Nilaparvata lugens honeydew virus-3	Iflaviridae	NC_021567.1	YP_008130310.1	polyprotein	(1049, 1270)	CRPV_capsid	(3928, 4593)	10600	222	(4849, 4867), (6653, 6679), (8809, 8859), (9063, 9064)	(3420, 3423), (3444, 3453), (4834, 4882), (6260, 6298), (6363, 6368), (6391, 6437), (6501, 6504), (6636, 6692), (6842, 6846), (7624, 7638), (8085, 8134), (8477, 8499), (8510, 8515), (8799, 8907), (9006, 9075), (9299, 9324), (9337, 9342)
GCF_000910315.1	Citrus vein enation virus	Solemoviridae	NC_021564.1	YP_008130306.1	coat protein			(4301, 4873)	5983	191	(2201, 2213), (2242, 2244), (2365, 2374), (2555, 2557), (2836, 2836), (2852, 2855), (2884, 2891), (4812, 4814), (4829, 4842)	(2198, 2216), (2233, 2262), (2352, 2391), (2552, 2574), (2629, 2642), (2669, 2683), (2831, 2910), (4352, 4368), (4383, 4385), (4791, 4850), (4861, 4861), (4872, 4885)
GCF_000910355.1	Thin paspalum asymptomatic virus	Tombusviridae	NC_021705.2	YP_008219061.1	coat protein			(3138, 3866)	4195	243	(892, 895), (1547, 1563), (3040, 3060), (3528, 3531)	(845, 855), (889, 899), (1467, 1473), (1512, 1515), (1541, 1565), (1590, 1591), (1704, 1726), (3037, 3093), (3202, 3204), (3225, 3240), (3359, 3367), (3477, 3481), (3505, 3512), (3524, 3532)
GCF_000910755.1	Broad bean true mosaic virus	Secoviridae	NC_022006.1	YP_008400145.1	large capsid protein			(1458, 2579)	3532	374	(1992, 2018), (2768, 2768)	(1479, 1501), (1533, 1533), (1786, 1797), (1988, 2042), (2762, 2790)
GCF_000910755.1	Broad bean true mosaic virus	Secoviridae	NC_022006.1	YP_008400146.1	small capsid protein			(2580, 3257)	3532	226	(575, 618), (2909, 2909)	(471, 473), (569, 645), (809, 823), (902, 912), (1543, 1544), (1558, 1559), (1717, 1723), (2892, 2918)
GCF_000910755.1	Broad bean true mosaic virus	Secoviridae	NC_022004.1	YP_008400145.1	large capsid protein			-	6068	374	(1763, 1775), (1791, 1807), (1933, 1933), (4759, 4763), (5358, 5375), (5391, 5392), (5476, 5476)	(1714, 1715), (1752, 1824), (1925, 1939), (2009, 2009), (2243, 2258), (2384, 2387), (2850, 2856), (3107, 3107), (3147, 3155), (4755, 4767), (4982, 4984), (5076, 5135), (5288, 5288), (5351, 5396), (5441, 5447), (5461, 5476)
GCF_000910755.1	Broad bean true mosaic virus	Secoviridae	NC_022004.1	YP_008400146.1	small capsid protein			-	6068	226	(2081, 2084), (2173, 2173), (3438, 3443), (3486, 3487), (4795, 4796), (4891, 4892), (4919, 4920), (5015, 5026), (5205, 5217), (5230, 5238), (5258, 5260), (5275, 5279)	(543, 549), (1377, 1377), (1862, 1865), (1877, 1881), (2004, 2013), (2046, 2047), (2069, 2098), (2168, 2176), (2401, 2414), (2497, 2513), (2545, 2546), (3436, 3449), (3474, 3490), (3517, 3519), (4794, 4805), (4885, 4896), (4916, 4931), (4970, 4972), (5006, 5033), (5115, 5141), (5201, 5261), (5272, 5285), (5351, 5364), (5597, 5599), (5618, 5622)
GCF_000910975.1	Feline astrovirus 2	Astroviridae	NC_022249.1	YP_008519303.1	capsid protein precursor	(1, 418)	Astro_capsid_N	(4254, 5507)	6795	418	(2042, 2042), (2148, 2169), (2556, 2556), (2570, 2571), (2860, 2892)	(2022, 2061), (2126, 2214), (2370, 2396), (2544, 2589), (2845, 2910), (3088, 3089), (4877, 4894)
GCF_000910975.1	Feline astrovirus 2	Astroviridae	NC_022249.1	YP_008519303.1	capsid protein precursor	(442, 814)	Astro_capsid_p	(5577, 6695)	6795	373	(1797, 1802), (1816, 1832), (2050, 2053), (2079, 2082), (2279, 2282), (2566, 2570), (2583, 2595), (6107, 6119), (6151, 6152)	(1746, 1836), (2041, 2090), (2237, 2249), (2275, 2285), (2324, 2335), (2358, 2359), (2562, 2614), (2929, 2957), (2988, 2990), (3105, 3109), (3125, 3135), (6106, 6121), (6149, 6156)
GCF_000911155.1	Halyomorpha halys virus	Iflaviridae	NC_022611.1	YP_008719809.1	polyprotein	(487, 684)	CRPV_capsid	(1610, 2203)	9271	198	(571, 582), (687, 700), (1441, 1441), (1825, 1826), (1903, 1906), (2716, 2716), (3784, 3797), (7827, 7866), (8903, 8917)	(553, 599), (619, 621), (668, 712), (1320, 1359), (1423, 1445), (1462, 1473), (1689, 1690), (1808, 1829), (1894, 1913), (2708, 2723), (3749, 3810), (3822, 3825), (5033, 5072), (5106, 5122), (5359, 5360), (6916, 6938), (7745, 7749), (7821, 7879), (8130, 8132), (8149, 8164), (8890, 8921)
GCF_000911235.1	Tall oatgrass mosaic virus	Potyviridae	NC_022745.1	YP_008766766.1	polyprotein	(2784, 3025)	Poty_coat	(8474, 9199)	9359	242	(783, 785), (919, 930), (1486, 1491), (1511, 1523), (7802, 7847), (7927, 7935)	(753, 767), (779, 795), (908, 954), (1252, 1266), (1299, 1300), (1374, 1379), (1400, 1432), (1471, 1528), (1574, 1580), (1660, 1674), (2160, 2162), (6749, 6771), (6782, 6799), (7111, 7133), (7283, 7309), (7456, 7484), (7635, 7640), (7671, 7690), (7789, 7853), (7914, 7975), (8386, 8386)
GCF_000911635.1	Tomato blistering mosaic tymovirus	Tymoviridae	NC_021851.1	YP_008318043.1	putative coat protein			(5583, 6152)	6277	190	(1763, 1822), (1905, 1907), (2035, 2036)	(1013, 1020), (1035, 1046), (1087, 1099), (1112, 1127), (1270, 1272), (1599, 1600), (1691, 1705), (1716, 1859), (1872, 1943), (2021, 2047), (2058, 2058)
GCF_000911995.1	Tomato mottle mosaic virus	Virgaviridae	NC_022230.1	YP_008492931.1	17.7 kDa coat protein			(5719, 6195)	6398	159	(270, 281), (5766, 5814)	(270, 307), (880, 906), (1000, 1025), (1485, 1515), (2889, 2892), (3778, 3801), (3814, 3814), (3881, 3931), (4231, 4262), (5757, 5828)
GCF_000912435.1	Yellow tailflower mild mottle virus	Virgaviridae	NC_022801.1	YP_008802587.1	coat protein			(5727, 6200)	6379	158	(269, 290), (5771, 5812)	(269, 305), (2917, 2921), (3651, 3655), (3770, 3802), (3894, 3953), (4040, 4043), (5630, 5646), (5761, 5833), (5934, 5990), (6086, 6108)
GCF_000912595.1	Ageratum latent virus	Bromoviridae	NC_022129.1	YP_008470973.1	coat protein			(1225, 1929)	2224	235	(510, 519), (873, 887)	(506, 523), (838, 892), (908, 932)
GCF_000912595.1	Ageratum latent virus	Bromoviridae	NC_022128.1	YP_008470973.1	coat protein			-	2872	235	(1055, 1071), (2370, 2373)	(1033, 1089), (1101, 1105), (1249, 1276), (2357, 2376)
GCF_000912595.1	Ageratum latent virus	Bromoviridae	NC_022127.1	YP_008470973.1	coat protein			-	3481	235	(1504, 1527), (1907, 1916)	(1317, 1323), (1489, 1541), (1677, 1686), (1854, 1860), (1875, 1945), (2127, 2135)
GCF_000912635.1	Blueberry shock virus	Bromoviridae	NC_022252.1	YP_008519307.1	coat protein			(1176, 1859)	2034	228	(781, 784), (804, 804), (1540, 1547)	(488, 493), (777, 813), (1516, 1519), (1533, 1549)
GCF_000912635.1	Blueberry shock virus	Bromoviridae	NC_022251.1	YP_008519307.1	coat protein			-	2603	228	(805, 814), (1247, 1254)	(790, 829), (1020, 1034), (1045, 1045), (1146, 1148), (1164, 1169), (1222, 1223), (1243, 1267), (1303, 1308), (1319, 1319), (1331, 1354)
GCF_000912635.1	Blueberry shock virus	Bromoviridae	NC_022250.1	YP_008519307.1	coat protein			-	3352	228	(2569, 2571), (2594, 2620)	(379, 396), (446, 450), (1536, 1544), (1558, 1558), (1591, 1592), (1672, 1682), (2516, 2520), (2539, 2578), (2590, 2629), (2641, 2643), (2965, 2965)
GCF_000913035.1	Porcine torovirus	Tobaniviridae	NC_022787.1	YP_008798235.1	nucleocapsid phosphoprotein			(27614, 28102)	28301	163	(1112, 1122), (1136, 1172), (6875, 6895), (8400, 8402), (8423, 8438), (12293, 12296), (12310, 12329), (12361, 12362), (15201, 15211), (18685, 18685), (23902, 23902), (23917, 24004), (26624, 26683), (27549, 27587), (27598, 27619)	(568, 592), (603, 626), (762, 766), (841, 845), (932, 935), (950, 993), (1004, 1006), (1096, 1215), (1243, 1244), (2604, 2606), (2617, 2625), (3304, 3362), (3652, 3657), (5141, 5141), (6835, 6930), (7626, 7641), (7977, 7978), (7993, 8019), (8385, 8458), (12278, 12419), (12609, 12671), (12914, 12958), (13887, 13893), (13907, 13909), (13920, 13940), (14015, 14050), (15175, 15248), (15741, 15741), (…
GCF_000913055.1	Potato black ringspot virus	Secoviridae	NC_022799.1	YP_008802579.1	RNA 2 polyprotein	(746, 911)	Nepo_coat	(2352, 2849)	3876	166	(1102, 1134)	(544, 560), (1084, 1138), (1316, 1344), (1492, 1512), (1577, 1584), (1670, 1697), (2245, 2261), (2380, 2390)
GCF_000913055.1	Potato black ringspot virus	Secoviridae	NC_022799.1	YP_008802579.1	RNA 2 polyprotein	(917, 1078)	Nepo_coat_C	(2865, 3350)	3876	162	(1418, 1433), (1511, 1512), (1523, 1538), (1576, 1582)	(329, 339), (361, 362), (1228, 1243), (1273, 1275), (1408, 1453), (1479, 1540), (1562, 1595), (1613, 1617)
GCF_000913055.1	Potato black ringspot virus	Secoviridae	NC_022799.1	YP_008802579.1	RNA 2 polyprotein	(579, 670)	Nepo_coat_N	(1851, 2126)	3876	92	(1308, 1313), (1327, 1332), (1364, 1368), (2312, 2326), (2825, 2828)	(1279, 1409), (2303, 2331), (2439, 2451), (2821, 2843)
GCF_000913055.1	Potato black ringspot virus	Secoviridae	NC_022798.1	YP_008802579.1	RNA 2 polyprotein	(746, 911)	Nepo_coat	-	7598	166	(2903, 2945), (3042, 3068)	(449, 458), (2872, 2957), (3015, 3087), (3171, 3173), (3564, 3566), (4573, 4582), (4708, 4762), (5958, 6006), (6079, 6097), (6111, 6137), (6162, 6173), (6202, 6224)
GCF_000913055.1	Potato black ringspot virus	Secoviridae	NC_022798.1	YP_008802579.1	RNA 2 polyprotein	(917, 1078)	Nepo_coat_C	-	7598	162	(2992, 3023), (3116, 3126), (6291, 6321)	(2956, 3047), (3086, 3145), (3165, 3169), (3458, 3460), (3666, 3681), (3720, 3727), (4679, 4680), (5960, 5961), (5981, 5989), (6001, 6009), (6029, 6036), (6104, 6193), (6269, 6334)
GCF_000913055.1	Potato black ringspot virus	Secoviridae	NC_022798.1	YP_008802579.1	RNA 2 polyprotein	(579, 670)	Nepo_coat_N	-	7598	92	(2846, 2885), (3539, 3539), (3651, 3669), (6029, 6046), (6058, 6064)	(2105, 2158), (2837, 2898), (2967, 2968), (3519, 3560), (3625, 3674), (4542, 4561), (4578, 4580), (4699, 4710), (4778, 4779), (4824, 4829), (4848, 4854), (4869, 4874), (5450, 5451), (5698, 5701), (5901, 5912), (6006, 6086), (6202, 6210)
GCF_000913095.1	Yam spherical virus	Tombusviridae	NC_022895.1	YP_008828158.1	coat protein			(2375, 3544)	4464	390	(2940, 2946), (2978, 2979), (3575, 3597)	(2929, 2957), (2975, 2987), (3144, 3144), (3313, 3320), (3525, 3634)
GCF_000913155.1	Carnation yellow fleck virus	Closteroviridae	NC_022978.1	YP_008858535.1	CPm	(28, 215)	Closter_coat	(13102, 13665)	15602	188	(8431, 8456), (12367, 12370), (12514, 12515), (12881, 12903), (12922, 12933), (13861, 13897), (14007, 14023), (14041, 14073), (15064, 15073)	(2050, 2054), (8247, 8278), (8416, 8477), (8635, 8640), (9973, 9985), (11733, 11741), (11890, 11894), (11906, 11912), (11936, 11941), (12300, 12300), (12321, 12336), (12357, 12393), (12474, 12476), (12505, 12529), (12542, 12555), (12806, 12824), (12839, 12858), (12872, 12950), (13024, 13096), (13107, 13109), (13122, 13122), (13221, 13222), (13233, 13271), (13413, 13413), (13822, 13927), (13966, 1…
GCF_000913155.1	Carnation yellow fleck virus	Closteroviridae	NC_022978.1	YP_008858536.1	CP	(10, 197)	Closter_coat	(13778, 14341)	15602	188	(8442, 8468), (8544, 8569), (12751, 12754), (12992, 13009), (13235, 13255), (14012, 14096)	(1224, 1233), (2100, 2103), (8234, 8245), (8409, 8480), (8536, 8591), (11848, 11889), (12178, 12201), (12273, 12273), (12288, 12314), (12582, 12594), (12660, 12674), (12697, 12714), (12741, 12760), (12880, 12891), (12906, 12916), (12950, 13060), (13078, 13080), (13108, 13130), (13220, 13287), (13989, 14141), (14339, 14398), (14667, 14710), (15053, 15067), (15201, 15217)
GCF_000913355.1	Blackberry vein banding-associated virus	Closteroviridae	NC_022072.1	YP_008411016.1	minor coat protein			(15172, 16599)	18643	476	(14650, 14654), (14667, 14672), (14690, 14693), (15167, 15217), (15485, 15488), (15604, 15612), (15775, 15801), (15854, 15918), (16284, 16288), (16502, 16514), (16541, 16541)	(14113, 14129), (14309, 14314), (14330, 14416), (14428, 14465), (14495, 14512), (14531, 14537), (14610, 14747), (14842, 14854), (15161, 15222), (15282, 15311), (15381, 15390), (15461, 15506), (15575, 15630), (15675, 15696), (15763, 15825), (15849, 15949), (16077, 16077), (16183, 16220), (16251, 16332), (16465, 16555), (16621, 16625), (16637, 16637), (16665, 16667)
GCF_000913355.1	Blackberry vein banding-associated virus	Closteroviridae	NC_022072.1	YP_008411015.1	major coat protein			(14202, 15122)	18643	307	(14499, 14519), (14531, 14534), (15400, 15442), (15706, 15735), (16010, 16026), (16094, 16103), (16115, 16133), (16148, 16182), (16484, 16490), (16691, 16704)	(12196, 12220), (12606, 12614), (13868, 13874), (13940, 13947), (13962, 13965), (14282, 14341), (14484, 14557), (14603, 14604), (14615, 14692), (14839, 14877), (14890, 14894), (14921, 14955), (15038, 15050), (15381, 15448), (15511, 15527), (15693, 15756), (15868, 15899), (15995, 16191), (16273, 16296), (16371, 16391), (16455, 16502), (16562, 16592), (16675, 16718), (18125, 18138)
GCF_000913895.1	Sakobuvirus A	Picornaviridae	NC_022802.1	YP_008802663.1	VP0			(910, 2025)	7807	372	(1376, 1412), (1437, 1445), (2248, 2279)	(770, 806), (889, 911), (937, 938), (1113, 1147), (1356, 1499), (1717, 1721), (1804, 1805), (1820, 1859), (2230, 2292), (6709, 6712), (7151, 7151)
GCF_000913895.1	Sakobuvirus A	Picornaviridae	NC_022802.1	YP_008802665.1	VP1			(2698, 3552)	7807	285	(1502, 1511), (1967, 1973), (2188, 2223), (3094, 3119)	(1064, 1075), (1088, 1110), (1144, 1148), (1385, 1421), (1469, 1521), (1632, 1661), (1676, 1676), (1733, 1734), (1808, 1853), (1924, 1926), (1937, 1983), (2167, 2232), (2484, 2487), (3083, 3128)
GCF_000913895.1	Sakobuvirus A	Picornaviridae	NC_022802.1	YP_008802664.1	VP3			(2026, 2697)	7807	224	(1128, 1146), (1489, 1490), (1578, 1605), (1925, 1926), (1945, 1956), (1968, 1969), (7153, 7163), (7174, 7176)	(798, 819), (902, 924), (1116, 1183), (1197, 1239), (1461, 1461), (1474, 1502), (1568, 1612), (1701, 1704), (1914, 1994), (2017, 2027), (2041, 2041), (7138, 7191)
GCF_000914835.1	Bovine astrovirus B76-2/HK	Astroviridae	NC_023630.1	YP_009010948.1	capsid protein precursor	(82, 404)	Astro_capsid_N	(4151, 5119)	6301	323	(5186, 5186), (5336, 5386)	(2086, 2088), (2170, 2182), (2858, 2864), (3557, 3569), (3609, 3611), (4778, 4786), (4798, 4799), (4814, 4840), (4853, 4859), (5151, 5246), (5322, 5404), (5443, 5446)
GCF_000914875.1	Porcine astrovirus 2	Astroviridae	NC_023674.1	YP_009010980.1	ORF2	(75, 362)	Astro_capsid_N	(4192, 5055)	6318	288	(2006, 2022), (3017, 3045), (3358, 3369), (3533, 3534)	(1974, 2030), (2628, 2631), (2646, 2649), (2660, 2673), (2791, 2810), (2826, 2835), (3001, 3059), (3198, 3215), (3328, 3329), (3346, 3387), (3399, 3407), (3499, 3572)
GCF_000914975.1	Donkey orchid symptomless virus	Alphaflexiviridae	NC_022894.1	YP_008828154.1	coat protein			(5596, 6201)	7838	202	(335, 344), (359, 370), (590, 643)	(335, 398), (462, 528), (577, 697), (733, 747), (962, 969), (1062, 1083), (1469, 1479), (2401, 2417), (5113, 5117), (5132, 5149), (6324, 6331), (6545, 6561), (6652, 6666), (6742, 6757)
GCF_000915215.1	Formica exsecta virus 1	Dicistroviridae	NC_023021.1	YP_008888536.1	structural protein	(654, 834)	CRPV_capsid	(8761, 9303)	9554	181	(8830, 8859), (8879, 8947)	(457, 483), (3679, 3695), (3709, 3716), (3738, 3747), (3794, 3802), (6484, 6522), (7296, 7303), (8310, 8321), (8449, 8501), (8586, 8595), (8628, 8631), (8717, 8765), (8792, 8806), (8822, 8968), (9000, 9061), (9172, 9174)
GCF_000915255.1	Zucchini tigre mosaic virus	Potyviridae	NC_023175.1	YP_008992091.1	polyprotein	(3113, 3345)	Poty_coat	(9449, 10147)	10346	233	(1056, 1060), (1071, 1071), (1131, 1156), (1174, 1176), (1221, 1222), (9365, 9426)	(810, 855), (1027, 1083), (1100, 1109), (1124, 1237), (1472, 1481), (3453, 3456), (4339, 4351), (5949, 5949), (6418, 6419), (6567, 6570), (8863, 8871), (9023, 9100), (9236, 9258), (9352, 9464), (9650, 9663), (9778, 9794)
GCF_000915315.1	Caprine kobuvirus	Picornaviridae	NC_023422.1	YP_009001371.1	VP0			(1296, 2396)	8305	367	(1131, 1158), (1174, 1189), (1209, 1229), (1242, 1246), (1394, 1394)	(1107, 1298), (1316, 1329), (1355, 1434), (1759, 1766), (1789, 1792), (1816, 1818), (1829, 1836), (1857, 1876), (7302, 7327), (7343, 7360)
GCF_000915315.1	Caprine kobuvirus	Picornaviridae	NC_023422.1	YP_009001373.1	VP1			(3066, 3929)	8305	288	(1077, 1090), (1105, 1107), (5794, 5798), (6420, 6434), (7266, 7266), (7444, 7460), (7471, 7478), (7585, 7585), (7596, 7607)	(672, 688), (794, 833), (1069, 1116), (1269, 1270), (3502, 3502), (5746, 5750), (5786, 5801), (6254, 6254), (6273, 6278), (6408, 6462), (7256, 7280), (7438, 7506), (7526, 7527), (7547, 7613), (7715, 7756)
GCF_000915315.1	Caprine kobuvirus	Picornaviridae	NC_023422.1	YP_009001372.1	VP3			(2397, 3065)	8305	223	(739, 745), (890, 943), (960, 963), (6052, 6059), (7609, 7626)	(719, 752), (817, 833), (847, 974), (1008, 1008), (1021, 1035), (1051, 1084), (1131, 1152), (5833, 5849), (6034, 6094), (6118, 6157), (6247, 6249), (7604, 7668), (7704, 7715)
GCF_000915395.1	Kama virus	Flaviviridae	NC_023439.1	YP_009001771.1	polyprotein	(32, 114)	Flavi_capsid	(240, 488)	10688	83	(5513, 5555), (5573, 5583), (8846, 8891), (9421, 9423)	(227, 251), (302, 306), (318, 320), (1111, 1141), (1987, 2020), (2037, 2040), (2070, 2075), (3036, 3045), (3058, 3126), (3241, 3243), (5332, 5341), (5494, 5609), (5620, 5648), (5676, 5701), (5909, 5914), (8830, 8921), (8932, 8943), (8955, 8963), (9396, 9433), (10151, 10166), (10185, 10212)
GCF_000915915.1	Limnipivirus B	Picornaviridae	NC_023162.1	YP_008992080.1	capsid protein 1AB (VP0)			(525, 1238)	7697	238	(2290, 2314), (4374, 4410), (5374, 5375), (5452, 5475)	(905, 911), (1174, 1178), (2279, 2337), (4135, 4205), (4363, 4434), (4449, 4458), (4543, 4561), (4597, 4603), (4627, 4630), (4650, 4654), (4671, 4674), (4685, 4706), (5352, 5385), (5424, 5482), (6164, 6170)
GCF_000915915.1	Limnipivirus B	Picornaviridae	NC_023162.1	YP_008992081.1	capsid protein 1C (VP3)			(1239, 1925)	7697	229	(2256, 2268), (4280, 4281), (4302, 4341), (4855, 4877)	(839, 843), (1820, 1822), (2230, 2289), (4076, 4138), (4149, 4190), (4220, 4233), (4245, 4372), (4568, 4569), (4638, 4638), (4841, 4890), (5363, 5385)
[truncated: 658 more rows]
